# Supplementary material for: 1,1′-(9-Octyl-9H-carbazole-3,6-di­yl)diethanone
Source: Acta Crystallogr Sect E Struct Rep Online. 2010 Jul 24;66(Pt 8):o2118. doi: 10.1107/S1600536810028928 (PMC3007423; doi:10.1107/S1600536810028928)
Supplement: Supplementary file 1 [file e-66-o2118-sup1.cif]

##############################################################################
###                                                                        ###
###        Electronic paper (Acta Crystallographica Section E)             ###
###                                                                        ###
##############################################################################
#                                                                            #
# This CIF contains the data in a paper accepted for publication in Acta     #
# Crystallographica Section E. It conforms to the requirements of Notes      #
# for Authors for Section E, and has been peer reviewed under the auspices   #
# of the IUCr Commission on Journals.                                        #
#                                                                            #
# Full details of the Crystallographic Information File format               #
# are given in the paper "The Crystallographic Information File (CIF):       #
# a New Standard Archive File for Crystallography" by S. R. Hall, F. H.      #
# Allen and I. D. Brown [Acta Cryst. (1991), A47, 655-685].                  #
#                                                                            #
# The current version of the core CIF dictionary is obtainable from          #
# ftp://ftp.iucr.org/pub/cif_core.dic. The current version number is 2.4.    #
#                                                                            #
# Software is freely available for graphical display of the structure(s) in  #
# this CIF.  For information consult the CIF home page http://www.iucr.org/  #
# cif/home.html                                                              #
#                                                                            #
# This file may be used for bona fide research purposes within the           #
# scientific community so long as proper attribution is given to the journal # 
# article from which it was obtained.                                        #
#                                                                            #
##############################################################################
                                             
data_global
_audit_creation_method     SHELXL-97
_journal_date_recd_electronic     2010-06-21
_journal_date_accepted     2010-07-20
_journal_name_full     'Acta Crystallographica, Section E'
_journal_year     2010
_journal_volume     66
_journal_issue      8
_journal_page_first     o2118
_journal_page_last     o2118
_journal_paper_category     QO
_journal_coeditor_code     BV2151
_publ_contact_author_name     'Dr Aamer Saeed'
_publ_contact_author_address
;
Department of Chemistry,
Quaid-I-Azam University,
Islamabad 45320,
Pakistan
;
_publ_contact_author_email     'aamersaeed@yahoo.com'
_publ_contact_author_fax     '+92 51 90643231'
_publ_contact_author_phone     '+92 51 90642241'
_publ_section_title
;
1,1'-(9-Octyl-9<i>H</i>-carbazole-3,6-diyl)diethanone
;
loop_
    _publ_author_name
    _publ_author_address
    'Saeed, Aamer'
;
Department of Chemistry,
Quaid-i-Azam University,
Islamabad 45320,
Pakistan
;
    'Kazmi, Madiha'
;
Department of Chemistry,
Quaid-i-Azam University,
Islamabad 45320,
Pakistan
;
    'Ameen Samra, Shahid'
;
Department of Chemistry,
Quaid-i-Azam University,
Islamabad 45320,
Pakistan
;
    'Irfan, Madiha'
;
Department of Chemistry,
Quaid-i-Azam University,
Islamabad 45320,
Pakistan
;
    'Bolte, Michael'
;
Institut f\"ur Anorganische Chemie
J. W. Goethe-Universit\"at Frankfurt
Max-von-Laue-Strasse 7
60438 Frankfurt/Main
Germany
;
data_I
_audit_creation_method     SHELXL-97
_chemical_name_systematic
;
1,1'-(9-Octyl-9<i>H</i>-carbazole-3,6-diyl)diethanone
;
_chemical_name_common
;
1-(6-acetyl-9-octyl-9<i>H</i>-carbazol-3-yl)ethan-1-one
;
_chemical_formula_moiety     'C24 H29 N O2'
_chemical_formula_sum     'C24 H29 N O2'
_chemical_formula_iupac     'C24 H29 N O2'
_chemical_formula_weight     363.48
_chemical_melting_point     ?
_symmetry_cell_setting     orthorhombic
_symmetry_space_group_name_H-M     'P b c a'
_symmetry_space_group_name_Hall     '-P 2ac 2ab'
loop_
    _symmetry_equiv_pos_as_xyz
    'x, y, z'
    '-x+1/2, -y, z+1/2'
    '-x, y+1/2, -z+1/2'
    'x+1/2, -y+1/2, -z'
    '-x, -y, -z'
    'x-1/2, y, -z-1/2'
    'x, -y-1/2, z-1/2'
    '-x-1/2, y-1/2, z'
_cell_length_a     18.746(2)
_cell_length_b     10.3842(18)
_cell_length_c     20.994(3)
_cell_angle_alpha     90.00
_cell_angle_beta     90.00
_cell_angle_gamma     90.00
_cell_volume     4086.7(10)
_cell_formula_units_Z     8
_cell_measurement_reflns_used     3794
_cell_measurement_theta_min     3.6
_cell_measurement_theta_max     25.9
_cell_measurement_temperature     173(2)
_exptl_crystal_description     plate
_exptl_crystal_colour     colourless
_exptl_crystal_size_max     0.32
_exptl_crystal_size_mid     0.29
_exptl_crystal_size_min     0.12
_exptl_crystal_density_diffrn     1.182
_exptl_crystal_density_meas     ?
_exptl_crystal_density_method     'not measured'
_exptl_crystal_F_000     1568
_exptl_absorpt_coefficient_mu     0.074
_exptl_absorpt_correction_type     none
_exptl_absorpt_process_details     ?
_exptl_absorpt_correction_T_min     .
_exptl_absorpt_correction_T_max     .
_exptl_special_details
;
;
_diffrn_ambient_temperature     173(2)
_diffrn_radiation_type     MoK\a
_diffrn_radiation_wavelength     0.71073
_diffrn_radiation_source     'fine-focus sealed tube'
_diffrn_radiation_monochromator     graphite
_diffrn_measurement_device_type     'Stow IPDS II two-circle'
_diffrn_measurement_method     \w
_diffrn_detector_area_resol_mean     ?
_diffrn_reflns_number     8614
_diffrn_reflns_av_R_equivalents     0.0312
_diffrn_reflns_av_sigmaI/netI     0.0918
_diffrn_reflns_theta_min     1.94
_diffrn_reflns_theta_max     25.03
_diffrn_reflns_theta_full     25.00
_diffrn_measured_fraction_theta_max     1.000
_diffrn_measured_fraction_theta_full     1.000
_diffrn_reflns_limit_h_min     0
_diffrn_reflns_limit_h_max     22
_diffrn_reflns_limit_k_min     0
_diffrn_reflns_limit_k_max     12
_diffrn_reflns_limit_l_min     0
_diffrn_reflns_limit_l_max     24
_diffrn_standards_number     0
_diffrn_standards_interval_count     .
_diffrn_standards_interval_time     .
_diffrn_standards_decay_%     ?
_refine_special_details
;
Refinement of <i>F</i>^2^ against ALL reflections. The weighted <i>R</i>-factor
<i>wR</i> and goodness of fit <i>S</i> are based on <i>F</i>^2^, conventional
<i>R</i>-factors <i>R</i> are based on <i>F</i>, with <i>F</i> set to zero for
negative <i>F</i>^2^. The threshold expression of <i>F</i>^2^ >
\s(<i>F</i>^2^) is used only for calculating <i>R</i>-factors(gt) <i>etc</i>.
and is not relevant to the choice of reflections for refinement.
<i>R</i>-factors based on <i>F</i>^2^ are statistically about twice as large
as those based on <i>F</i>, and <i>R</i>- factors based on ALL data will be
even larger.
;
_reflns_number_total     3613
_reflns_number_gt     2024
_reflns_threshold_expression     I>2\s(I)
_refine_ls_structure_factor_coef     Fsqd
_refine_ls_matrix_type     full
_refine_ls_R_factor_all     0.0892
_refine_ls_R_factor_gt     0.0442
_refine_ls_wR_factor_gt     0.0793
_refine_ls_wR_factor_ref     0.0858
_refine_ls_goodness_of_fit_ref     0.845
_refine_ls_restrained_S_all     0.845
_refine_ls_number_reflns     3613
_refine_ls_number_parameters     248
_refine_ls_number_restraints     0
_refine_ls_hydrogen_treatment     constr
_refine_ls_weighting_scheme     calc
_refine_ls_weighting_details
                 'calc w=1/[\s^2^(Fo^2^)+(0.0389P)^2^] where P=(Fo^2^+2Fc^2^)/3'
_atom_sites_solution_hydrogens     geom
_atom_sites_solution_primary     direct
_atom_sites_solution_secondary     difmap
_refine_ls_shift/su_max     0.001
_refine_ls_shift/su_mean     0.000
_refine_diff_density_max     0.198
_refine_diff_density_min     -0.200
_refine_ls_extinction_method     'SHELXL97 (Sheldrick, 2008)'
_refine_ls_extinction_coef     0.0019(3)
_refine_ls_extinction_expression
                                  'Fc^*^=kFc[1+0.001xFc^2^\l^3^/sin(2\q)]^-1/4^'
loop_
    _atom_type_symbol
    _atom_type_description
    _atom_type_scat_dispersion_real
    _atom_type_scat_dispersion_imag
    _atom_type_scat_source
    'C' 'C' 0.0033 0.0016
                         'International Tables Vol C Tables 4.2.6.8 and 6.1.1.4'
    'H' 'H' 0.0000 0.0000
                         'International Tables Vol C Tables 4.2.6.8 and 6.1.1.4'
    'N' 'N' 0.0061 0.0033
                         'International Tables Vol C Tables 4.2.6.8 and 6.1.1.4'
    'O' 'O' 0.0106 0.0060
                         'International Tables Vol C Tables 4.2.6.8 and 6.1.1.4'
_computing_data_collection     'X-AREA (Stoe & Cie, 2001)'
_computing_cell_refinement     'X-AREA (Stoe & Cie, 2001)'
_computing_data_reduction     'X-AREA (Stoe & Cie, 2001)'
_computing_structure_solution     'SHELXS97 (Sheldrick, 2008)'
_computing_structure_refinement     'SHELXL97 (Sheldrick, 2008)'
_computing_molecular_graphics     'XP (Sheldrick, 2008)'
_computing_publication_material     'SHELXL97 (Sheldrick, 2008)'
loop_
    _atom_site_type_symbol
    _atom_site_label
    _atom_site_fract_x
    _atom_site_fract_y
    _atom_site_fract_z
    _atom_site_U_iso_or_equiv
    _atom_site_adp_type
    _atom_site_calc_flag
    _atom_site_refinement_flags
    _atom_site_occupancy
    _atom_site_disorder_assembly
    _atom_site_disorder_group
    N N1 0.70663(9) 0.23596(8) 0.66696(8) 0.0259(4) Uani d . 1 . .
    O O1 0.68112(9) 0.13339(7) 0.37076(7) 0.0482(4) Uani d . 1 . .
    O O2 0.45645(10) 0.58614(10) 0.56767(8) 0.0579(5) Uani d . 1 . .
    C C1 0.75428(11) 0.21735(9) 0.72139(9) 0.0300(5) Uani d . 1 . .
    H H1A 0.7787 0.1332 0.7170 0.036 Uiso calc R 1 . .
    H H1B 0.7255 0.2147 0.7609 0.036 Uiso calc R 1 . .
    C C2 0.81004(11) 0.32270(10) 0.72736(9) 0.0340(5) Uani d . 1 . .
    H H2A 0.8416 0.3023 0.7638 0.041 Uiso calc R 1 . .
    H H2B 0.7856 0.4050 0.7370 0.041 Uiso calc R 1 . .
    C C3 0.85589(12) 0.34086(10) 0.66809(10) 0.0335(5) Uani d . 1 . .
    H H3A 0.8247 0.3640 0.6318 0.040 Uiso calc R 1 . .
    H H3B 0.8797 0.2584 0.6577 0.040 Uiso calc R 1 . .
    C C4 0.91269(11) 0.44553(10) 0.67644(10) 0.0342(5) Uani d . 1 . .
    H H4A 0.8892 0.5259 0.6907 0.041 Uiso calc R 1 . .
    H H4B 0.9463 0.4186 0.7103 0.041 Uiso calc R 1 . .
    C C5 0.95472(12) 0.47302(9) 0.61566(10) 0.0358(5) Uani d . 1 . .
    H H5A 0.9770 0.3921 0.6007 0.043 Uiso calc R 1 . .
    H H5B 0.9213 0.5024 0.5822 0.043 Uiso calc R 1 . .
    C C6 1.01263(12) 0.57443(10) 0.62449(10) 0.0376(5) Uani d . 1 . .
    H H6A 1.0499 0.5396 0.6531 0.045 Uiso calc R 1 . .
    H H6B 0.9916 0.6509 0.6455 0.045 Uiso calc R 1 . .
    C C7 1.04725(13) 0.61615(10) 0.56216(12) 0.0472(6) Uani d . 1 . .
    H H7A 1.0098 0.6487 0.5331 0.057 Uiso calc R 1 . .
    H H7B 1.0695 0.5402 0.5418 0.057 Uiso calc R 1 . .
    C C8 1.10405(14) 0.72094(10) 0.57099(14) 0.0696(9) Uani d . 1 . .
    H H8A 1.0812 0.8006 0.5855 0.104 Uiso calc R 1 . .
    H H8B 1.1282 0.7366 0.5303 0.104 Uiso calc R 1 . .
    H H8C 1.1390 0.6926 0.6028 0.104 Uiso calc R 1 . .
    C C11 0.71650(11) 0.18471(9) 0.60607(9) 0.0251(4) Uani d . 1 . .
    C C12 0.66565(10) 0.23960(8) 0.56417(9) 0.0217(4) Uani d . 1 . .
    C C13 0.66665(11) 0.20425(9) 0.49974(9) 0.0249(4) Uani d . 1 . .
    H H13 0.6334 0.2406 0.4707 0.030 Uiso calc R 1 . .
    C C14 0.71716(11) 0.11499(9) 0.47877(10) 0.0260(4) Uani d . 1 . .
    C C15 0.76638(11) 0.06208(9) 0.52180(10) 0.0295(5) Uani d . 1 . .
    H H15 0.8003 0.0013 0.5068 0.035 Uiso calc R 1 . .
    C C16 0.76684(11) 0.09608(9) 0.58571(9) 0.0290(5) Uani d . 1 . .
    H H16 0.8004 0.0599 0.6145 0.035 Uiso calc R 1 . .
    C C17 0.72007(12) 0.08031(9) 0.40940(10) 0.0310(5) Uani d . 1 . .
    C C18 0.77287(12) -0.01784(9) 0.38732(9) 0.0405(6) Uani d . 1 . .
    H H18A 0.7674 -0.0314 0.3414 0.061 Uiso calc R 1 . .
    H H18B 0.7646 -0.0992 0.4098 0.061 Uiso calc R 1 . .
    H H18C 0.8213 0.0127 0.3963 0.061 Uiso calc R 1 . .
    C C21 0.65132(10) 0.32388(11) 0.66472(9) 0.0240(4) Uani d . 1 . .
    C C22 0.62341(11) 0.32930(10) 0.60171(9) 0.0234(4) Uani d . 1 . .
    C C23 0.56768(10) 0.41338(8) 0.58793(9) 0.0249(4) Uani d . 1 . .
    H H23 0.5486 0.4182 0.5461 0.030 Uiso calc R 1 . .
    C C24 0.54038(10) 0.49026(10) 0.63647(9) 0.0249(4) Uani d . 1 . .
    C C25 0.56898(11) 0.48308(11) 0.69854(9) 0.0264(4) Uani d . 1 . .
    H H25 0.5495 0.5364 0.7309 0.032 Uiso calc R 1 . .
    C C26 0.62438(11) 0.40090(8) 0.71366(9) 0.0262(4) Uani d . 1 . .
    H H26 0.6434 0.3969 0.7556 0.031 Uiso calc R 1 . .
    C C27 0.48115(12) 0.58090(11) 0.62149(10) 0.0320(5) Uani d . 1 . .
    C C28 0.44961(11) 0.66343(9) 0.67328(10) 0.0367(5) Uani d . 1 . .
    H H28A 0.4168 0.7263 0.6544 0.055 Uiso calc R 1 . .
    H H28B 0.4879 0.7088 0.6957 0.055 Uiso calc R 1 . .
    H H28C 0.4235 0.6089 0.7034 0.055 Uiso calc R 1 . .
loop_
    _atom_site_aniso_label
    _atom_site_aniso_U_11
    _atom_site_aniso_U_22
    _atom_site_aniso_U_33
    _atom_site_aniso_U_12
    _atom_site_aniso_U_13
    _atom_site_aniso_U_23
    N1 0.0267(9) 0.0301(4) 0.0209(9) 0.0028(7) -0.0033(8) 0.0032(7)
    O1 0.0590(11) 0.0599(4) 0.0255(9) 0.0280(8) -0.0093(9) -0.0055(6)
    O2 0.0641(12) 0.0820(6) 0.0276(9) 0.0404(9) -0.0134(9) -0.0098(9)
    C1 0.0336(12) 0.0367(4) 0.0198(11) 0.0043(9) -0.0051(11) 0.0048(8)
    C2 0.0343(13) 0.0419(4) 0.0258(12) 0.0033(10) -0.0061(10) -0.0030(9)
    C3 0.0323(11) 0.0375(4) 0.0306(12) 0.0017(9) -0.0050(11) -0.0043(9)
    C4 0.0329(11) 0.0383(5) 0.0315(13) 0.0030(9) -0.0040(11) -0.0048(9)
    C5 0.0390(13) 0.0353(4) 0.0330(13) 0.0008(9) -0.0035(11) 0.0015(7)
    C6 0.0354(12) 0.0404(4) 0.0372(13) 0.0002(10) -0.0037(11) -0.0020(8)
    C7 0.0437(15) 0.0484(5) 0.0494(16) -0.0020(10) 0.0038(13) 0.0011(10)
    C8 0.0539(19) 0.0634(6) 0.092(2) -0.0126(11) 0.0141(18) 0.0065(11)
    C11 0.0276(11) 0.0257(4) 0.0219(11) -0.0021(9) 0.0010(10) 0.0025(8)
    C12 0.0219(10) 0.0199(4) 0.0233(11) -0.0022(8) -0.0003(9) 0.0009(7)
    C13 0.0269(10) 0.0267(4) 0.0211(11) 0.0002(8) -0.0018(10) 0.0013(7)
    C14 0.0292(10) 0.0264(4) 0.0224(11) 0.0011(8) -0.0007(10) -0.0010(8)
    C15 0.0316(12) 0.0272(4) 0.0298(12) 0.0070(8) -0.0010(10) -0.0001(8)
    C16 0.0315(13) 0.0287(4) 0.0268(11) 0.0059(9) -0.0055(10) 0.0016(8)
    C17 0.0344(12) 0.0304(4) 0.0281(12) 0.0030(9) -0.0002(11) -0.0031(8)
    C18 0.0476(15) 0.0435(5) 0.0303(13) 0.0130(10) -0.0009(11) -0.0073(7)
    C21 0.0238(10) 0.0266(4) 0.0217(11) -0.0039(8) 0.0013(9) 0.0037(8)
    C22 0.0228(10) 0.0275(4) 0.0200(10) -0.0014(9) 0.0015(9) 0.0026(8)
    C23 0.0252(10) 0.0293(4) 0.0202(10) 0.0004(8) -0.0014(9) 0.0009(7)
    C24 0.0243(10) 0.0305(5) 0.0200(11) 0.0034(9) 0.0012(10) 0.0012(8)
    C25 0.0273(10) 0.0315(4) 0.0204(11) 0.0002(9) 0.0038(9) -0.0006(8)
    C26 0.0281(11) 0.0324(4) 0.0180(10) -0.0020(8) 0.0014(10) 0.0013(7)
    C27 0.0325(13) 0.0384(5) 0.0251(12) 0.0054(10) 0.0012(10) 0.0012(9)
    C28 0.0377(14) 0.0439(4) 0.0285(12) 0.0140(9) 0.0032(11) -0.0022(8)
_geom_special_details
;
All e.s.d.'s (except the e.s.d. in the dihedral angle between two l.s. planes)
are estimated using the full covariance matrix. The cell e.s.d.'s are taken
into account individually in the estimation of e.s.d.'s in distances, angles
and torsion angles; correlations between e.s.d.'s in cell parameters are only
used when they are defined by crystal symmetry. An approximate (isotropic)
treatment of cell e.s.d.'s is used for estimating e.s.d.'s involving l.s.
planes.
;
loop_
    _geom_bond_atom_site_label_1
    _geom_bond_atom_site_label_2
    _geom_bond_site_symmetry_2
    _geom_bond_distance
    _geom_bond_publ_flag
    N1 C21 . 1.382(2) ?
    N1 C11 . 1.397(2) ?
    N1 C1 . 1.463(2) ?
    O1 C17 . 1.223(2) ?
    O2 C27 . 1.222(3) ?
    C1 C2 . 1.518(2) ?
    C1 H1A . 0.9900 ?
    C1 H1B . 0.9900 ?
    C2 C3 . 1.524(3) ?
    C2 H2A . 0.9900 ?
    C2 H2B . 0.9900 ?
    C3 C4 . 1.532(2) ?
    C3 H3A . 0.9900 ?
    C3 H3B . 0.9900 ?
    C4 C5 . 1.527(3) ?
    C4 H4A . 0.9900 ?
    C4 H4B . 0.9900 ?
    C5 C6 . 1.524(2) ?
    C5 H5A . 0.9900 ?
    C5 H5B . 0.9900 ?
    C6 C7 . 1.524(3) ?
    C6 H6A . 0.9900 ?
    C6 H6B . 0.9900 ?
    C7 C8 . 1.534(3) ?
    C7 H7A . 0.9900 ?
    C7 H7B . 0.9900 ?
    C8 H8A . 0.9800 ?
    C8 H8B . 0.9800 ?
    C8 H8C . 0.9800 ?
    C11 C16 . 1.386(2) ?
    C11 C12 . 1.417(2) ?
    C12 C13 . 1.402(2) ?
    C12 C22 . 1.455(2) ?
    C13 C14 . 1.396(2) ?
    C13 H13 . 0.9500 ?
    C14 C15 . 1.403(3) ?
    C14 C17 . 1.501(3) ?
    C15 C16 . 1.388(3) ?
    C15 H15 . 0.9500 ?
    C16 H16 . 0.9500 ?
    C17 C18 . 1.494(2) ?
    C18 H18A . 0.9800 ?
    C18 H18B . 0.9800 ?
    C18 H18C . 0.9800 ?
    C21 C26 . 1.397(2) ?
    C21 C22 . 1.424(3) ?
    C22 C23 . 1.392(2) ?
    C23 C24 . 1.392(2) ?
    C23 H23 . 0.9500 ?
    C24 C25 . 1.411(3) ?
    C24 C27 . 1.489(2) ?
    C25 C26 . 1.381(2) ?
    C25 H25 . 0.9500 ?
    C26 H26 . 0.9500 ?
    C27 C28 . 1.505(3) ?
    C28 H28A . 0.9800 ?
    C28 H28B . 0.9800 ?
    C28 H28C . 0.9800 ?
loop_
    _geom_angle_atom_site_label_1
    _geom_angle_atom_site_label_2
    _geom_angle_atom_site_label_3
    _geom_angle_site_symmetry_1
    _geom_angle_site_symmetry_3
    _geom_angle
    _geom_angle_publ_flag
    C21 N1 C11 . . 108.65(15) ?
    C21 N1 C1 . . 124.87(15) ?
    C11 N1 C1 . . 125.69(15) ?
    N1 C1 C2 . . 112.93(12) ?
    N1 C1 H1A . . 109.0 ?
    C2 C1 H1A . . 109.0 ?
    N1 C1 H1B . . 109.0 ?
    C2 C1 H1B . . 109.0 ?
    H1A C1 H1B . . 107.8 ?
    C1 C2 C3 . . 114.21(15) ?
    C1 C2 H2A . . 108.7 ?
    C3 C2 H2A . . 108.7 ?
    C1 C2 H2B . . 108.7 ?
    C3 C2 H2B . . 108.7 ?
    H2A C2 H2B . . 107.6 ?
    C2 C3 C4 . . 112.73(16) ?
    C2 C3 H3A . . 109.0 ?
    C4 C3 H3A . . 109.0 ?
    C2 C3 H3B . . 109.0 ?
    C4 C3 H3B . . 109.0 ?
    H3A C3 H3B . . 107.8 ?
    C5 C4 C3 . . 113.32(16) ?
    C5 C4 H4A . . 108.9 ?
    C3 C4 H4A . . 108.9 ?
    C5 C4 H4B . . 108.9 ?
    C3 C4 H4B . . 108.9 ?
    H4A C4 H4B . . 107.7 ?
    C6 C5 C4 . . 113.28(17) ?
    C6 C5 H5A . . 108.9 ?
    C4 C5 H5A . . 108.9 ?
    C6 C5 H5B . . 108.9 ?
    C4 C5 H5B . . 108.9 ?
    H5A C5 H5B . . 107.7 ?
    C5 C6 C7 . . 113.29(18) ?
    C5 C6 H6A . . 108.9 ?
    C7 C6 H6A . . 108.9 ?
    C5 C6 H6B . . 108.9 ?
    C7 C6 H6B . . 108.9 ?
    H6A C6 H6B . . 107.7 ?
    C6 C7 C8 . . 113.2(2) ?
    C6 C7 H7A . . 108.9 ?
    C8 C7 H7A . . 108.9 ?
    C6 C7 H7B . . 108.9 ?
    C8 C7 H7B . . 108.9 ?
    H7A C7 H7B . . 107.8 ?
    C7 C8 H8A . . 109.5 ?
    C7 C8 H8B . . 109.5 ?
    H8A C8 H8B . . 109.5 ?
    C7 C8 H8C . . 109.5 ?
    H8A C8 H8C . . 109.5 ?
    H8B C8 H8C . . 109.5 ?
    C16 C11 N1 . . 128.72(17) ?
    C16 C11 C12 . . 122.26(16) ?
    N1 C11 C12 . . 109.01(13) ?
    C13 C12 C11 . . 119.00(14) ?
    C13 C12 C22 . . 134.26(16) ?
    C11 C12 C22 . . 106.70(16) ?
    C14 C13 C12 . . 119.16(17) ?
    C14 C13 H13 . . 120.4 ?
    C12 C13 H13 . . 120.4 ?
    C13 C14 C15 . . 120.19(17) ?
    C13 C14 C17 . . 119.33(17) ?
    C15 C14 C17 . . 120.44(15) ?
    C16 C15 C14 . . 121.80(15) ?
    C16 C15 H15 . . 119.1 ?
    C14 C15 H15 . . 119.1 ?
    C11 C16 C15 . . 117.59(17) ?
    C11 C16 H16 . . 121.2 ?
    C15 C16 H16 . . 121.2 ?
    O1 C17 C18 . . 119.81(17) ?
    O1 C17 C14 . . 120.92(15) ?
    C18 C17 C14 . . 119.25(17) ?
    C17 C18 H18A . . 109.5 ?
    C17 C18 H18B . . 109.5 ?
    H18A C18 H18B . . 109.5 ?
    C17 C18 H18C . . 109.5 ?
    H18A C18 H18C . . 109.5 ?
    H18B C18 H18C . . 109.5 ?
    N1 C21 C26 . . 128.64(17) ?
    N1 C21 C22 . . 109.47(16) ?
    C26 C21 C22 . . 121.87(16) ?
    C23 C22 C21 . . 119.59(16) ?
    C23 C22 C12 . . 134.23(17) ?
    C21 C22 C12 . . 106.15(15) ?
    C24 C23 C22 . . 118.92(17) ?
    C24 C23 H23 . . 120.5 ?
    C22 C23 H23 . . 120.5 ?
    C23 C24 C25 . . 120.40(16) ?
    C23 C24 C27 . . 118.81(17) ?
    C25 C24 C27 . . 120.78(17) ?
    C26 C25 C24 . . 122.04(16) ?
    C26 C25 H25 . . 119.0 ?
    C24 C25 H25 . . 119.0 ?
    C25 C26 C21 . . 117.18(17) ?
    C25 C26 H26 . . 121.4 ?
    C21 C26 H26 . . 121.4 ?
    O2 C27 C24 . . 120.39(18) ?
    O2 C27 C28 . . 119.58(18) ?
    C24 C27 C28 . . 120.00(18) ?
    C27 C28 H28A . . 109.5 ?
    C27 C28 H28B . . 109.5 ?
    H28A C28 H28B . . 109.5 ?
    C27 C28 H28C . . 109.5 ?
    H28A C28 H28C . . 109.5 ?
    H28B C28 H28C . . 109.5 ?
loop_
    _geom_torsion_atom_site_label_1
    _geom_torsion_atom_site_label_2
    _geom_torsion_atom_site_label_3
    _geom_torsion_atom_site_label_4
    _geom_torsion_site_symmetry_1
    _geom_torsion_site_symmetry_2
    _geom_torsion_site_symmetry_3
    _geom_torsion_site_symmetry_4
    _geom_torsion
    _geom_torsion_publ_flag
    C21 N1 C1 C2 . . . . -76.3(2) ?
    C11 N1 C1 C2 . . . . 92.42(16) ?
    N1 C1 C2 C3 . . . . -56.0(2) ?
    C1 C2 C3 C4 . . . . -178.57(13) ?
    C2 C3 C4 C5 . . . . -174.96(14) ?
    C3 C4 C5 C6 . . . . -178.36(13) ?
    C4 C5 C6 C7 . . . . -171.59(14) ?
    C5 C6 C7 C8 . . . . 178.39(15) ?
    C21 N1 C11 C16 . . . . 178.24(14) ?
    C1 N1 C11 C16 . . . . 8.0(2) ?
    C21 N1 C11 C12 . . . . -0.92(16) ?
    C1 N1 C11 C12 . . . . -171.13(13) ?
    C16 C11 C12 C13 . . . . -0.7(2) ?
    N1 C11 C12 C13 . . . . 178.53(14) ?
    C16 C11 C12 C22 . . . . -178.73(13) ?
    N1 C11 C12 C22 . . . . 0.49(16) ?
    C11 C12 C13 C14 . . . . 0.7(2) ?
    C22 C12 C13 C14 . . . . 178.06(14) ?
    C12 C13 C14 C15 . . . . -0.3(2) ?
    C12 C13 C14 C17 . . . . -177.90(14) ?
    C13 C14 C15 C16 . . . . -0.2(2) ?
    C17 C14 C15 C16 . . . . 177.43(16) ?
    N1 C11 C16 C15 . . . . -178.79(15) ?
    C12 C11 C16 C15 . . . . 0.3(2) ?
    C14 C15 C16 C11 . . . . 0.2(2) ?
    C13 C14 C17 O1 . . . . 3.4(2) ?
    C15 C14 C17 O1 . . . . -174.24(15) ?
    C13 C14 C17 C18 . . . . -178.38(14) ?
    C15 C14 C17 C18 . . . . 4.0(2) ?
    C11 N1 C21 C26 . . . . -177.94(14) ?
    C1 N1 C21 C26 . . . . -7.6(2) ?
    C11 N1 C21 C22 . . . . 0.98(17) ?
    C1 N1 C21 C22 . . . . 171.30(15) ?
    N1 C21 C22 C23 . . . . -179.02(12) ?
    C26 C21 C22 C23 . . . . 0.0(2) ?
    N1 C21 C22 C12 . . . . -0.66(17) ?
    C26 C21 C22 C12 . . . . 178.35(13) ?
    C13 C12 C22 C23 . . . . 0.5(3) ?
    C11 C12 C22 C23 . . . . 178.11(17) ?
    C13 C12 C22 C21 . . . . -177.50(17) ?
    C11 C12 C22 C21 . . . . 0.10(16) ?
    C21 C22 C23 C24 . . . . -0.2(2) ?
    C12 C22 C23 C24 . . . . -177.96(16) ?
    C22 C23 C24 C25 . . . . 0.2(2) ?
    C22 C23 C24 C27 . . . . 179.51(15) ?
    C23 C24 C25 C26 . . . . 0.0(2) ?
    C27 C24 C25 C26 . . . . -179.33(13) ?
    C24 C25 C26 C21 . . . . -0.2(2) ?
    N1 C21 C26 C25 . . . . 178.98(14) ?
    C22 C21 C26 C25 . . . . 0.2(2) ?
    C23 C24 C27 O2 . . . . 1.0(3) ?
    C25 C24 C27 O2 . . . . -179.67(18) ?
    C23 C24 C27 C28 . . . . 178.84(14) ?
    C25 C24 C27 C28 . . . . -1.8(2) ?
loop_
    _geom_hbond_atom_site_label_D
    _geom_hbond_atom_site_label_H
    _geom_hbond_atom_site_label_A
    _geom_hbond_site_symmetry_A
    _geom_hbond_distance_DH
    _geom_hbond_distance_HA
    _geom_hbond_distance_DA
    _geom_hbond_angle_DHA
    C13 H13 O2 5_666 0.95 2.59 3.474(2) 154.3
    C23 H23 O2 5_666 0.95 2.39 3.298(3) 159.7
    C28 H28A O1 5_666 0.98 2.40 3.363(2) 166.4
    C26 H26 O1 7_566 0.95 2.54 3.484(2) 172.7
