# Supplementary material for: 1,1′-(9-Octyl-9H-carbazole-3,6-di­yl)diethanone
Source: Acta Crystallogr Sect E Struct Rep Online. 2010 Jul 24;66(Pt 8):o2118. doi: 10.1107/S1600536810028928 (PMC3007423; doi:10.1107/S1600536810028928)
Supplement: Supplementary file 2 [file e-66-o2118-Isup2.hkl]

# 
# h,k,l, Fc-squared, Fo-squared, sigma(Fo-squared) and status flag 
# 
data_I
_shelx_title ' sa38 in Pbca' 
_shelx_refln_list_code          4 
_shelx_F_calc_maximum      303.79 
_exptl_crystal_F_000      1568.00 
_reflns_d_resolution_high  0.8400 
 
loop_ 
 _symmetry_equiv_pos_as_xyz 
 'x, y, z' 
 '-x+1/2, -y, z+1/2' 
 '-x, y+1/2, -z+1/2' 
 'x+1/2, -y+1/2, -z' 
 '-x, -y, -z' 
 'x-1/2, y, -z-1/2' 
 'x, -y-1/2, z-1/2' 
 '-x-1/2, y-1/2, z' 
 
_cell_length_a    18.7460 
_cell_length_b    10.3842 
_cell_length_c    20.9940 
_cell_angle_alpha  90.000 
_cell_angle_beta   90.000 
_cell_angle_gamma  90.000 
 
_shelx_F_squared_multiplier     1.000 
 
loop_ 
 _refln_index_h 
 _refln_index_k 
 _refln_index_l 
 _refln_F_squared_calc 
 _refln_F_squared_meas 
 _refln_F_squared_sigma 
 _refln_observed_status 
   2   0   0     8713.59     9652.39     10.38 o 
   4   0   0    23247.41    26246.29     17.23 o 
   6   0   0     2267.72     1737.49    101.18 o 
   8   0   0     4002.37     3898.02    133.59 o 
  10   0   0     6788.73     7382.83    164.88 o 
  12   0   0     3181.54     3457.24    111.67 o 
  14   0   0      190.61      187.93     68.92 o 
  16   0   0      335.69      384.58     78.53 o 
  18   0   0     1317.27     1356.44     92.57 o 
  20   0   0      182.42      214.78     86.77 o 
  22   0   0       30.48        4.54     91.09 o 
   2   1   0    26914.22    31524.45     19.19 o 
   4   1   0    14061.26    12407.63    697.69 o 
   6   1   0     8447.71     7920.96    644.23 o 
   8   1   0     1123.51     1065.10     90.45 o 
  10   1   0       20.75      101.51     47.26 o 
  12   1   0      622.81      690.90     74.60 o 
  14   1   0      119.37      147.75     39.67 o 
  16   1   0        5.29       26.19     52.12 o 
  18   1   0      112.65      113.33     44.13 o 
  20   1   0     2321.41     2567.76     83.90 o 
  22   1   0     1803.76     1945.25    144.00 o 
   0   2   0     1670.85     1749.40      4.35 o 
   2   2   0    48375.13    57116.06     26.01 o 
   4   2   0    28047.88    27102.71    285.76 o 
   6   2   0    18451.97    18374.28    507.84 o 
   8   2   0     1290.01     1342.61     63.21 o 
  10   2   0     1478.09     1512.53     61.19 o 
  12   2   0      442.10      383.37     52.04 o 
  14   2   0       96.65      101.06     71.96 o 
  16   2   0        7.06      -15.48     75.68 o 
  18   2   0        0.49       -6.47     53.62 o 
  20   2   0      479.83      551.55     63.03 o 
  22   2   0      618.61      699.10     70.78 o 
   2   3   0      749.33      781.03      2.90 o 
   4   3   0     5817.77     5230.14    167.39 o 
   6   3   0      542.34      512.14     82.95 o 
   8   3   0       83.79       97.10     49.79 o 
  10   3   0      345.47      348.87     50.00 o 
  12   3   0       59.38       71.61     46.34 o 
  14   3   0     1269.48     1387.02     96.89 o 
  16   3   0       31.82       15.03     52.69 o 
  18   3   0      396.07      418.30     90.28 o 
  20   3   0       29.80       38.00     49.46 o 
   0   4   0     1477.17     1588.35      4.14 o 
   2   4   0      175.96      177.73      1.38 o 
   4   4   0      202.88      145.30     55.90 o 
   6   4   0     2313.06     2407.63    114.93 o 
   8   4   0      512.59      511.99     60.68 o 
  10   4   0        7.32        5.70     39.54 o 
  12   4   0      811.37      820.39     59.41 o 
  14   4   0      250.18      216.79     47.27 o 
  16   4   0      245.99      233.03     59.10 o 
  18   4   0        0.96       25.37     79.78 o 
  20   4   0      227.60      192.01     92.29 o 
   2   5   0      139.06      145.29      1.24 o 
   4   5   0     1011.70     1064.28      3.39 o 
   6   5   0      436.80      414.28     57.47 o 
   8   5   0      511.47      473.33     80.41 o 
  10   5   0      249.19      256.78     71.45 o 
  12   5   0      142.67      166.86     75.17 o 
  14   5   0       50.37       51.57     56.19 o 
  16   5   0      268.31      229.31     78.59 o 
  18   5   0       63.47       64.22      0.83 o 
  20   5   0      240.08      246.25      1.63 o 
   0   6   0     1998.61     2075.21      4.73 o 
   2   6   0        4.14        4.16      0.21 o 
   4   6   0     3694.61     3857.06      6.46 o 
   6   6   0     1024.68     1020.73     73.51 o 
   8   6   0      829.13      799.09     82.28 o 
  10   6   0      566.91      511.19     66.40 o 
  12   6   0      565.64      493.84     83.30 o 
  14   6   0        5.85       -3.64     53.06 o 
  16   6   0       92.62      143.26     81.71 o 
  18   6   0      168.84      301.79     90.65 o 
   2   7   0      652.58      671.73      2.69 o 
   4   7   0      549.69      571.96      2.48 o 
   6   7   0      212.79      289.00     76.95 o 
   8   7   0       10.48       30.14     75.01 o 
  10   7   0      288.38      253.28     59.70 o 
  12   7   0      525.71      462.11     80.84 o 
  14   7   0       23.11      -17.63     77.92 o 
  16   7   0      239.16      272.99     85.96 o 
  18   7   0        0.95       -1.48     62.51 o 
   0   8   0      226.07      225.12      1.56 o 
   2   8   0        0.08        0.10      0.03 o 
   4   8   0        0.22        0.21      0.04 o 
   6   8   0       13.66        4.54     76.72 o 
   8   8   0      821.04      612.58     67.30 o 
  10   8   0       12.64       24.71     74.94 o 
  12   8   0      215.13      124.59     60.14 o 
  14   8   0      100.82       32.22     80.52 o 
  16   8   0        3.89       -4.54     84.24 o 
   2   9   0      149.37      153.43      1.28 o 
   4   9   0      660.63      672.96      2.69 o 
   6   9   0       53.14       83.20     78.80 o 
   8   9   0      332.90      347.89     90.44 o 
  10   9   0      139.04      114.54     80.75 o 
  12   9   0      114.03       92.35     84.84 o 
  14   9   0       56.85       94.29     86.32 o 
   0  10   0      726.17      738.74      2.82 o 
   2  10   0        0.06        0.00      0.10 o 
   4  10   0      387.72      394.33      2.05 o 
   6  10   0       92.19      121.82     85.81 o 
   8  10   0       14.43      -10.87     61.17 o 
  10  10   0       75.01       70.03     95.19 o 
  12  10   0      147.97      189.48     67.20 o 
   2  11   0       10.00        9.99      0.32 o 
   4  11   0      181.06      177.21      1.38 o 
   6  11   0       14.21      -10.57    100.83 o 
   8  11   0      108.02       56.71     71.44 o 
  10  11   0        0.16       19.87     92.13 o 
   0  12   0     1409.18     1408.78      3.90 o 
   2  12   0       61.24       58.70      0.80 o 
   4  12   0        0.06        0.07      0.02 o 
   1   1   1      370.75      389.72      2.05 o 
   2   1   1     1402.77     1499.87      4.02 o 
   3   1   1     2248.51     1996.21     74.32 o 
   4   1   1       13.95      -14.86     36.06 o 
   5   1   1      752.78      673.56     43.84 o 
   6   1   1      510.82      454.22     36.15 o 
   7   1   1      637.60      554.01     41.73 o 
   8   1   1      101.50       79.45     39.09 o 
   9   1   1        3.11       34.30     46.50 o 
  10   1   1       11.36        4.30     45.16 o 
  11   1   1     2738.71     2566.11     69.48 o 
  12   1   1      337.45      377.49     47.79 o 
  13   1   1       63.64       64.67     32.11 o 
  14   1   1      223.31      251.68     34.87 o 
  15   1   1       66.18       70.38     31.62 o 
  16   1   1       14.67        7.52     33.61 o 
  17   1   1      484.06      503.75     42.57 o 
  18   1   1      638.78      626.62     35.69 o 
  19   1   1      666.48      665.38     41.01 o 
  20   1   1      133.51      143.16     38.41 o 
  21   1   1       30.62       22.47     38.94 o 
  22   1   1       50.87       42.53     45.96 o 
   0   2   1     5294.70     5726.56      7.90 o 
   1   2   1     5571.80     6074.69      8.13 o 
   2   2   1     6542.68     4559.05    176.92 o 
   3   2   1    92288.31    82828.48   2564.03 o 
   4   2   1    40686.82    39908.43    281.26 o 
   5   2   1     2309.28     2088.13     81.19 o 
   6   2   1     3120.53     3122.45     67.60 o 
   7   2   1     3754.28     3821.14     95.97 o 
   8   2   1      719.58      757.07     42.92 o 
   9   2   1     4579.25     4678.75     68.91 o 
  10   2   1       56.98       55.70     29.53 o 
  11   2   1       10.72       14.38     44.21 o 
  12   2   1        0.71      -17.02     36.25 o 
  13   2   1      106.53      103.80     38.34 o 
  14   2   1      210.40      285.29     38.18 o 
  15   2   1      542.06      533.38     56.99 o 
  16   2   1      184.81      225.54     54.29 o 
  17   2   1      650.74      661.98     38.49 o 
  18   2   1      255.95      244.51     32.98 o 
  19   2   1      319.83      342.42     42.60 o 
  20   2   1      104.71      162.81     42.03 o 
  21   2   1      274.66      306.77     45.70 o 
  22   2   1        4.25       15.79     46.23 o 
   1   3   1     1122.24     1214.89      3.62 o 
   2   3   1        1.61        1.65      0.13 o 
   3   3   1     7572.28     6576.42    186.86 o 
   4   3   1     1005.42      842.97     60.91 o 
   5   3   1    10780.57     9742.03    834.49 o 
   6   3   1     5692.43     5412.25    337.40 o 
   7   3   1     1987.88     1841.82     60.94 o 
   8   3   1      309.37      266.96     29.87 o 
   9   3   1       25.96       13.45     30.07 o 
  10   3   1      236.15      223.97     25.94 o 
  11   3   1        0.00       -6.67     28.88 o 
  12   3   1       34.71       39.84     29.54 o 
  13   3   1      128.19      131.39     31.59 o 
  14   3   1      351.51      327.83     47.57 o 
  15   3   1      312.52      318.24     59.28 o 
  16   3   1      216.36      208.01     56.02 o 
  17   3   1        3.98       17.60     43.00 o 
  18   3   1       65.33      107.80     54.92 o 
  19   3   1       46.41       72.40     41.28 o 
  20   3   1        6.31       44.27     42.12 o 
  21   3   1       32.88       29.48     38.85 o 
   0   4   1      139.05      139.81      1.22 o 
   1   4   1       92.46       90.58      0.99 o 
   2   4   1       98.54      102.22      1.04 o 
   3   4   1     4657.82     4929.76      7.31 o 
   4   4   1      216.48      177.15     70.63 o 
   5   4   1     3629.11     3089.87     80.79 o 
   6   4   1     9477.67     9270.67    134.32 o 
   7   4   1     8466.34     7629.62    118.02 o 
   8   4   1      635.52      686.78     58.74 o 
   9   4   1      334.32      357.28     39.71 o 
  10   4   1        4.75       14.31     38.44 o 
  11   4   1       47.10       41.74     34.63 o 
  12   4   1       69.60       77.53     32.00 o 
  13   4   1      177.46      135.60     32.36 o 
  14   4   1       10.87       44.65     37.51 o 
  15   4   1       19.02       31.58     34.68 o 
  16   4   1       32.66       63.47     59.23 o 
  17   4   1        9.12       19.22     54.09 o 
  18   4   1      170.10      231.06     59.12 o 
  19   4   1       50.95       25.78     59.68 o 
  20   4   1       18.58       49.78     61.04 o 
  21   4   1       46.84       15.22     46.48 o 
   1   5   1      584.82      613.31      2.58 o 
   2   5   1     1326.01     1409.54      3.90 o 
   3   5   1       36.23       37.11      0.64 o 
   4   5   1     4887.40     5197.97      7.50 o 
   5   5   1      146.97      105.41     40.95 o 
   6   5   1     1042.19      998.12     53.98 o 
   7   5   1        0.24       -5.94     47.25 o 
   8   5   1     1173.41     1244.40    148.74 o 
   9   5   1      176.68      166.74     38.55 o 
  10   5   1      351.76      328.79     45.46 o 
  11   5   1       68.18       98.39     50.46 o 
  12   5   1       58.74       39.00     45.28 o 
  13   5   1       29.48       28.08     43.34 o 
  14   5   1       81.30       45.74     39.17 o 
  15   5   1      139.84      129.71     55.07 o 
  16   5   1       25.23       41.46     44.21 o 
  17   5   1       58.19       85.94     57.64 o 
  18   5   1       63.18       43.98     86.85 o 
  19   5   1       13.92      -20.69     85.36 o 
  20   5   1       10.21       16.07     91.46 o 
   0   6   1     1057.99     1128.58      3.49 o 
   1   6   1       11.49       11.63      0.36 o 
   2   6   1     3652.36     3798.35      6.40 o 
   3   6   1      262.29      263.57      1.68 o 
   4   6   1      237.89      247.92      1.64 o 
   5   6   1      205.81      197.53     56.42 o 
   6   6   1      102.80      107.92     41.16 o 
   7   6   1      239.31      242.76     44.60 o 
   8   6   1      859.77      827.40     52.43 o 
   9   6   1      164.37      163.64     42.59 o 
  10   6   1       83.49      107.91     43.04 o 
  11   6   1      215.26      181.10     45.23 o 
  12   6   1        0.44      -26.16     38.31 o 
  13   6   1       13.78       57.33     43.60 o 
  14   6   1       28.93       10.48     42.84 o 
  15   6   1        7.31       12.44     53.77 o 
  16   6   1       75.27       53.15     47.24 o 
  17   6   1        2.34       25.71     56.78 o 
  18   6   1        6.19        0.54     56.39 o 
  19   6   1        2.62        2.65      0.17 o 
   1   7   1        3.84        3.85      0.20 o 
   2   7   1      121.65      129.44      1.19 o 
   3   7   1      600.60      611.19      2.57 o 
   4   7   1       33.21       34.74      0.62 o 
   5   7   1        1.29      -28.43     49.34 o 
   6   7   1      384.45      386.75     46.88 o 
   7   7   1      104.56       96.04     36.61 o 
   8   7   1       27.11      -11.94     41.70 o 
   9   7   1      117.43      151.38     44.03 o 
  10   7   1      356.28      308.53     42.33 o 
  11   7   1      205.12      178.72     54.91 o 
  12   7   1      363.69      325.56     55.97 o 
  13   7   1        0.49       -2.28     43.37 o 
  14   7   1       42.16       53.42     45.61 o 
  15   7   1       43.78       48.60     46.57 o 
  16   7   1       50.09       76.57     61.69 o 
  17   7   1       61.14       60.29     51.69 o 
  18   7   1       89.59      108.21     64.85 o 
   0   8   1     2944.95     2987.28      5.67 o 
   1   8   1     2094.91     2143.28      4.81 o 
   2   8   1       19.40       20.06      0.46 o 
   3   8   1      924.31      945.16      3.18 o 
   4   8   1      116.48      118.06      1.13 o 
   5   8   1       53.33      109.02     78.00 o 
   6   8   1      117.88      114.10     40.01 o 
   7   8   1       11.36       58.25     45.77 o 
   8   8   1        0.52       47.44     44.18 o 
   9   8   1      112.61       98.53     40.35 o 
  10   8   1       33.12       44.57     53.40 o 
  11   8   1      228.57      294.12     56.02 o 
  12   8   1      108.52      119.16     57.51 o 
  13   8   1      122.25      133.03     57.96 o 
  14   8   1       45.65       31.84     49.33 o 
  15   8   1       34.27       70.63     57.76 o 
  16   8   1        1.96       40.15     61.06 o 
   1   9   1      137.70      139.26      1.22 o 
   2   9   1      492.42      500.41      2.32 o 
   3   9   1      605.03      617.60      2.58 o 
   4   9   1      527.46      545.20      2.42 o 
   5   9   1        2.51       53.43     85.20 o 
   6   9   1      100.79      150.97     47.16 o 
   7   9   1        9.78       15.83     47.58 o 
   8   9   1        0.68       14.96     56.71 o 
   9   9   1       40.50       24.73     46.57 o 
  10   9   1       28.89       15.40     58.15 o 
  11   9   1       24.45       26.24     47.35 o 
  12   9   1       35.35       32.57     51.05 o 
  13   9   1        5.45      -13.60     58.61 o 
  14   9   1       26.11       54.07     61.17 o 
  15   9   1       59.12      101.76     60.39 o 
   0  10   1      222.07      227.54      1.56 o 
   1  10   1       44.51       42.58      0.67 o 
   2  10   1     1372.59     1377.15      3.86 o 
   3  10   1      228.63      236.27      1.59 o 
   4  10   1      314.34      313.35      1.84 o 
   5  10   1      829.31      722.52     74.00 o 
   6  10   1       11.25       49.75     49.41 o 
   7  10   1      305.47      284.46     53.63 o 
   8  10   1      116.47       75.20     43.55 o 
   9  10   1        0.13      -41.26     63.63 o 
  10  10   1        3.74       63.60     64.30 o 
  11  10   1        9.34      -10.11     51.59 o 
  12  10   1        8.75       81.45     54.94 o 
  13  10   1       36.60       62.76     54.57 o 
   1  11   1      846.82      841.64      3.02 o 
   2  11   1      357.27      358.66      1.97 o 
   3  11   1       25.53       25.46      0.53 o 
   4  11   1       84.14       83.07      0.94 o 
   5  11   1       21.73      103.15     90.86 o 
   6  11   1       97.84       81.69     55.69 o 
   7  11   1        4.15        7.62     56.22 o 
   8  11   1        0.58       25.78     66.93 o 
   9  11   1      193.66      176.01     57.23 o 
  10  11   1        2.38      -11.52     54.59 o 
   0  12   1      489.84      482.51      2.29 o 
   1  12   1       62.57       62.96      0.82 o 
   2  12   1       49.08       49.43      0.73 o 
   3  12   1       16.91       17.28      0.43 o 
   4  12   1       13.27       10.27     66.75 o 
   5  12   1       10.67      -16.83     67.40 o 
   0   0   2     1897.38     2059.43      4.73 o 
   1   0   2    21638.91    25378.23     17.26 o 
   2   0   2      603.91      637.33      2.62 o 
   3   0   2     2367.86     1898.15    117.55 o 
   4   0   2     6061.24     5000.26    169.29 o 
   5   0   2     4509.08     4202.79    150.57 o 
   6   0   2        1.15       16.23     43.16 o 
   7   0   2     3630.52     3423.89    123.57 o 
   8   0   2       25.22       26.33     44.23 o 
   9   0   2        0.31        8.76     42.92 o 
  10   0   2      300.65      274.07     39.19 o 
  11   0   2     2226.09     2321.20    101.65 o 
  12   0   2        9.43       11.45     43.42 o 
  13   0   2     2958.25     2943.56    125.50 o 
  14   0   2      171.27      169.84     48.07 o 
  15   0   2       85.79       71.92     40.16 o 
  16   0   2     1713.57     1938.18    181.31 o 
  17   0   2       20.75       51.39     51.38 o 
  18   0   2     2626.40     2521.26     65.52 o 
  19   0   2      358.47      365.04     58.52 o 
  20   0   2      526.86      451.37     52.22 o 
  21   0   2       12.46       11.07     48.63 o 
  22   0   2       55.21       65.10     62.70 o 
   1   1   2     1126.67     1220.59      3.63 o 
   2   1   2     2070.88     1655.97     82.96 o 
   3   1   2     3679.98     2986.93     84.66 o 
   4   1   2    11573.50    10273.53    164.55 o 
   5   1   2     2417.93     2237.15     65.19 o 
   6   1   2      840.26      736.59     41.41 o 
   7   1   2      612.51      612.11     46.36 o 
   8   1   2      851.32      867.27     59.63 o 
   9   1   2     1174.60     1067.90    116.63 o 
  10   1   2     1082.86     1190.48     60.46 o 
  11   1   2        1.94       36.00     45.65 o 
  12   1   2        0.90       12.95     44.40 o 
  13   1   2        2.78       39.81     37.59 o 
  14   1   2      366.63      378.35     35.96 o 
  15   1   2      413.17      426.60     36.17 o 
  16   1   2       21.83       10.43     29.70 o 
  17   1   2       68.00       62.57     30.46 o 
  18   1   2       28.61       34.46     30.06 o 
  19   1   2      738.87      705.76     54.16 o 
  20   1   2       33.71       53.50     37.20 o 
  21   1   2      866.06      771.61     46.12 o 
  22   1   2      165.56      106.37     36.47 o 
   0   2   2     1463.28     1572.37      4.12 o 
   1   2   2    12432.56    13763.60     12.33 o 
   2   2   2    10021.51     7223.65    207.20 o 
   3   2   2    36388.55    31220.38   1313.22 o 
   4   2   2    21842.09    20766.63    516.94 o 
   5   2   2     5606.35     5001.66    144.86 o 
   6   2   2     1034.65      957.04     46.03 o 
   7   2   2       94.86       85.09     31.71 o 
   8   2   2      142.15      144.49     34.43 o 
   9   2   2      868.68      860.95     39.75 o 
  10   2   2      219.75      205.99     26.46 o 
  11   2   2      780.88      881.17     57.62 o 
  12   2   2      635.34      675.39     53.72 o 
  13   2   2       81.11      123.87     37.81 o 
  14   2   2       13.33       34.85     48.40 o 
  15   2   2     1754.33     1844.95     70.44 o 
  16   2   2       86.97      102.22     34.13 o 
  17   2   2        0.10       19.59     32.58 o 
  18   2   2      309.86      299.14     32.55 o 
  19   2   2      490.57      457.59     36.72 o 
  20   2   2      369.58      345.21     38.40 o 
  21   2   2      181.71      177.03     37.26 o 
   1   3   2     4636.62     5028.18      7.38 o 
   2   3   2      249.41      261.37      1.68 o 
   3   3   2    13176.62    10756.82    219.23 o 
   4   3   2     2388.64     1895.81     98.39 o 
   5   3   2    10429.18     9546.29    183.70 o 
   6   3   2     2934.85     2801.02    129.13 o 
   7   3   2     4377.49     4366.06    243.55 o 
   8   3   2     2141.73     2051.87     70.78 o 
   9   3   2     1170.75     1120.73     39.80 o 
  10   3   2       46.90       77.53     33.84 o 
  11   3   2      488.86      502.56     37.30 o 
  12   3   2      123.67      120.37     33.94 o 
  13   3   2       90.61       91.81     39.88 o 
  14   3   2      137.83      104.65     42.41 o 
  15   3   2     1979.68     2158.12     72.77 o 
  16   3   2      863.25      786.46     52.79 o 
  17   3   2      177.25      192.17     45.01 o 
  18   3   2      928.93     1033.55     64.46 o 
  19   3   2       59.48       72.23     41.78 o 
  20   3   2       52.85       73.91     43.11 o 
  21   3   2        1.44       -1.80     32.34 o 
   0   4   2     1200.77     1280.81      3.72 o 
   1   4   2     1417.19     1522.68      4.06 o 
   2   4   2       48.44       49.38      0.73 o 
   3   4   2      897.64      952.13      3.20 o 
   4   4   2    10887.06    10268.44    194.01 o 
   5   4   2     4496.62     4353.62    100.39 o 
   6   4   2     4261.01     4419.45     97.04 o 
   7   4   2    14575.19    14837.23    443.05 o 
   8   4   2      211.50      178.61     36.10 o 
   9   4   2      161.54      148.65     37.31 o 
  10   4   2        4.56        6.48     28.20 o 
  11   4   2      132.42      155.62     32.68 o 
  12   4   2      354.33      340.10     43.22 o 
  13   4   2       30.89       23.62     29.67 o 
  14   4   2      201.71      231.10     35.81 o 
  15   4   2      273.93      306.01     45.63 o 
  16   4   2       15.05       17.68     54.01 o 
  17   4   2      311.38      325.77     56.66 o 
  18   4   2        6.50       15.28     59.86 o 
  19   4   2      104.48      128.05     61.02 o 
  20   4   2        0.35       -3.66     47.77 o 
  21   4   2        4.04       35.03     52.67 o 
   1   5   2       71.04       76.68      0.91 o 
   2   5   2        6.27        6.35      0.26 o 
   3   5   2     1089.14     1163.45      3.54 o 
   4   5   2     1774.88     1474.41     82.14 o 
   5   5   2     1037.31      932.76     70.76 o 
   6   5   2       20.87       11.06     39.26 o 
   7   5   2       52.84       43.30     39.35 o 
   8   5   2     1713.55     1648.14    118.21 o 
   9   5   2     1415.64     1207.38    102.95 o 
  10   5   2      748.51      713.24     56.38 o 
  11   5   2     1446.41     1457.35     67.29 o 
  12   5   2       15.34       16.54     42.07 o 
  13   5   2      107.71      134.55     56.13 o 
  14   5   2       26.61       37.97     38.45 o 
  15   5   2      256.98      247.93     40.05 o 
  16   5   2      129.57      134.73     38.82 o 
  17   5   2        0.43       -7.53     57.75 o 
  18   5   2       77.04       82.90     56.41 o 
  19   5   2       64.34       41.16     77.70 o 
  20   5   2       20.56       65.63     91.61 o 
   0   6   2     5468.36     5733.54      7.87 o 
   1   6   2       35.79       36.16      0.63 o 
   2   6   2        7.24        7.30      0.28 o 
   3   6   2     2780.41     2901.97      5.59 o 
   4   6   2      322.51      278.39     56.34 o 
   5   6   2        0.00       23.97     68.83 o 
   6   6   2        0.05       27.87     50.32 o 
   7   6   2      753.71      789.53     52.11 o 
   8   6   2     1094.63      995.79     93.50 o 
   9   6   2     2814.44     2783.37    136.14 o 
  10   6   2     1192.55     1135.17    109.36 o 
  11   6   2      873.06      811.49     55.05 o 
  12   6   2       58.15       42.56     53.95 o 
  13   6   2       28.70       34.07     43.60 o 
  14   6   2       16.54      -20.36     43.79 o 
  15   6   2      325.07      270.48     42.25 o 
  16   6   2       55.21       40.29     46.62 o 
  17   6   2       17.25        3.83     58.74 o 
  18   6   2       76.62      119.29     63.98 o 
  19   6   2       22.65       22.63      0.49 o 
   1   7   2       55.22       55.05      0.77 o 
   2   7   2      157.92      164.48      1.33 o 
   3   7   2      148.61      153.61      1.28 o 
   4   7   2      177.15      183.05      1.40 o 
   5   7   2      120.28      143.48     70.40 o 
   6   7   2      346.24      301.35     46.49 o 
   7   7   2      329.78      385.54     56.30 o 
   8   7   2       55.98       70.23     53.57 o 
   9   7   2      715.77      760.66     63.18 o 
  10   7   2       10.68       -2.64     43.87 o 
  11   7   2       96.20      153.47     55.75 o 
  12   7   2      372.65      306.30     51.40 o 
  13   7   2      110.72       85.97     46.31 o 
  14   7   2      273.61      220.86     43.44 o 
  15   7   2       56.09       12.40     56.01 o 
  16   7   2       23.11        1.48     58.08 o 
  17   7   2        0.72       65.73     60.09 o 
  18   7   2       30.81       59.05     62.95 o 
   0   8   2        3.72        3.62      0.19 o 
   1   8   2      527.75      531.42      2.39 o 
   2   8   2       17.04       17.42      0.43 o 
   3   8   2      117.27      122.43      1.15 o 
   4   8   2       42.61       42.68      0.67 o 
   5   8   2      441.68      375.53     64.17 o 
   6   8   2      270.56      226.26     79.87 o 
   7   8   2      558.11      497.17     49.81 o 
   8   8   2       75.27      112.11     55.46 o 
   9   8   2      195.95      144.61     71.82 o 
  10   8   2       28.98       49.34     44.94 o 
  11   8   2      106.39       90.17     39.75 o 
  12   8   2        1.76       24.13     45.97 o 
  13   8   2       16.12       27.88     39.67 o 
  14   8   2       19.73       21.16     57.40 o 
  15   8   2        7.29        8.56     61.38 o 
  16   8   2      112.60       92.40     63.82 o 
   1   9   2       46.19       46.19      0.71 o 
   2   9   2      108.29      109.25      1.09 o 
   3   9   2      103.82      105.60      1.07 o 
   4   9   2      109.68      109.36      1.09 o 
   5   9   2      111.61       73.90     55.75 o 
   6   9   2      622.07      494.22     70.80 o 
   7   9   2       23.41       24.57     57.09 o 
   8   9   2        0.05      -16.95     45.42 o 
   9   9   2       15.09        8.07     38.07 o 
  10   9   2      251.27      251.20     58.41 o 
  11   9   2        0.61        2.72     58.98 o 
  12   9   2        2.37       18.32     47.34 o 
  13   9   2        5.25       14.16     51.57 o 
  14   9   2      105.27       65.48     62.18 o 
  15   9   2      202.41      183.20     67.70 o 
   0  10   2      127.47      124.85      1.17 o 
   1  10   2       15.22       14.96      0.40 o 
   2  10   2        0.27        0.29      0.06 o 
   3  10   2        0.36        0.36      0.07 o 
   4  10   2       21.39       21.43      0.48 o 
   5  10   2      349.45      347.95     95.49 o 
   6  10   2        4.46       28.07     47.80 o 
   7  10   2        0.22       70.30     60.61 o 
   8  10   2      239.41      217.96     55.30 o 
   9  10   2        2.72       50.91     62.80 o 
  10  10   2       19.27        8.76     53.99 o 
  11  10   2       35.64       15.50     62.35 o 
  12  10   2       15.02       -4.07     48.94 o 
   1  11   2       19.85       19.97      0.46 o 
   2  11   2       79.83       80.68      0.94 o 
   3  11   2       71.07       69.04      0.86 o 
   4  11   2      340.52      290.35     75.03 o 
   5  11   2      100.99      109.84     69.36 o 
   6  11   2      132.98      132.23     52.90 o 
   7  11   2       61.84       67.33     56.70 o 
   8  11   2       49.17       46.21     63.96 o 
   9  11   2       47.35       37.49     53.46 o 
  10  11   2       58.79      101.17     55.67 o 
   0  12   2       70.77       72.02      0.89 o 
   1  12   2      342.01      338.04      1.91 o 
   2  12   2        0.61        0.65      0.09 o 
   3  12   2       63.93       64.35      0.83 o 
   4  12   2       36.57       72.41     97.79 o 
   5  12   2      275.93      297.18     72.71 o 
   1   1   3      976.00      889.89     75.65 o 
   2   1   3     1350.08     1202.44     75.65 o 
   3   1   3      628.53      485.80     44.53 o 
   4   1   3     3177.93     2779.41     74.96 o 
   5   1   3      241.94      221.25     34.43 o 
   6   1   3      517.94      482.64     41.45 o 
   7   1   3       76.56       72.66     38.86 o 
   8   1   3     1916.27     1701.96     66.05 o 
   9   1   3      164.18      121.11     47.73 o 
  10   1   3      106.42      101.63     44.94 o 
  11   1   3     1762.55     1875.45     70.08 o 
  12   1   3        8.28       40.69     37.82 o 
  13   1   3        7.20       31.98     37.17 o 
  14   1   3       46.79       38.15     29.51 o 
  15   1   3       47.45       44.32     30.70 o 
  16   1   3       25.04       37.99     29.04 o 
  17   1   3       32.57       52.19     29.80 o 
  18   1   3       91.77      109.08     33.99 o 
  19   1   3       90.28      105.56     36.24 o 
  20   1   3        7.43       19.82     34.17 o 
  21   1   3      427.38      444.15     46.42 o 
  22   1   3       27.96       37.41     45.12 o 
   0   2   3    12969.78    14411.99     12.62 o 
   1   2   3    15281.86    11347.23    257.64 o 
   2   2   3     2220.39     1762.23     74.33 o 
   3   2   3     5785.45     5271.71    116.26 o 
   4   2   3     4605.58     4032.82    145.64 o 
   5   2   3       59.32       55.09     38.41 o 
   6   2   3      276.27      280.18     42.93 o 
   7   2   3       78.73       86.60     29.98 o 
   8   2   3     1036.33     1054.34     42.45 o 
   9   2   3     2687.25     2975.42    129.73 o 
  10   2   3       52.87       35.69     31.56 o 
  11   2   3      162.13      158.95     32.27 o 
  12   2   3      259.78      266.41     49.75 o 
  13   2   3      191.64      232.41     49.31 o 
  14   2   3      183.12      195.78     41.19 o 
  15   2   3      944.93      866.97    101.71 o 
  16   2   3      112.55      128.82     37.59 o 
  17   2   3        0.19        1.78     31.93 o 
  18   2   3        8.60       49.79     38.51 o 
  19   2   3       55.94       86.52     41.07 o 
  20   2   3       50.84       77.44     41.92 o 
  21   2   3        6.12      -21.52     42.59 o 
   1   3   3     1035.03     1115.16      3.47 o 
   2   3   3     9373.05     7183.27    178.40 o 
   3   3   3      152.71       88.50     66.09 o 
   4   3   3        2.92       13.62     48.37 o 
   5   3   3     1613.65     1596.90     92.09 o 
   6   3   3      384.64      405.38     43.16 o 
   7   3   3      475.60      505.89     39.50 o 
   8   3   3        4.03        4.98     30.47 o 
   9   3   3       17.75       32.43     28.93 o 
  10   3   3      202.64      200.27     35.42 o 
  11   3   3      180.18      184.91     32.52 o 
  12   3   3        2.34        0.98     29.90 o 
  13   3   3      157.35      163.14     40.65 o 
  14   3   3      699.37      686.90     50.30 o 
  15   3   3      408.88      446.94     49.81 o 
  16   3   3      141.24      138.16     44.25 o 
  17   3   3       73.27       91.52     53.40 o 
  18   3   3      290.40      303.24     57.89 o 
  19   3   3      290.20      343.83     49.43 o 
  20   3   3       20.43       40.54     37.45 o 
  21   3   3        0.03        5.60     38.58 o 
   0   4   3     2234.89     2351.87      5.04 o 
   1   4   3      271.14      283.85      1.75 o 
   2   4   3     1117.74     1182.44      3.57 o 
   3   4   3     1353.61     1170.74     76.09 o 
   4   4   3     1150.29     1083.54     86.20 o 
   5   4   3    11405.44    11670.09    198.89 o 
   6   4   3      183.88      182.54     50.52 o 
   7   4   3     2624.46     2413.46     78.26 o 
   8   4   3     4612.77     4838.95     77.30 o 
   9   4   3      332.77      347.89     39.57 o 
  10   4   3      866.93      859.77     87.80 o 
  11   4   3     1404.34     1377.22     82.30 o 
  12   4   3       66.57       56.64     35.43 o 
  13   4   3      236.49      255.59     44.92 o 
  14   4   3      377.47      361.70     41.92 o 
  15   4   3      185.66      195.05     55.76 o 
  16   4   3      540.69      525.34     51.63 o 
  17   4   3      353.49      327.73     59.05 o 
  18   4   3      171.56      224.89     60.20 o 
  19   4   3       93.02      108.00     61.40 o 
  20   4   3       12.06       12.51     60.70 o 
   1   5   3     2019.80     2178.55      4.84 o 
   2   5   3       40.18       41.51      0.67 o 
   3   5   3        2.10        2.05      0.15 o 
   4   5   3      442.46      407.74     74.30 o 
   5   5   3        7.46       43.02     45.10 o 
   6   5   3     6985.12     6482.79    754.86 o 
   7   5   3      328.76      310.32     50.36 o 
   8   5   3     3069.19     3101.21     81.81 o 
   9   5   3     2473.77     2372.24     74.91 o 
  10   5   3      154.09      177.46     50.49 o 
  11   5   3       27.01       26.57     35.85 o 
  12   5   3     3993.28     3698.39     77.00 o 
  13   5   3      440.89      414.86     38.86 o 
  14   5   3     1081.53     1081.36     53.86 o 
  15   5   3      892.62      756.66     50.77 o 
  16   5   3       77.29       91.29     45.44 o 
  17   5   3      165.87      166.70     53.13 o 
  18   5   3       61.29       83.35     58.35 o 
  19   5   3        0.38       38.02     62.95 o 
  20   5   3      179.58      240.61     92.65 o 
   0   6   3      373.47      385.86      2.03 o 
   1   6   3      549.32      579.01      2.50 o 
   2   6   3     1049.99     1099.07      3.43 o 
   3   6   3     1133.54     1179.18      3.57 o 
   4   6   3      330.97      238.04     54.04 o 
   5   6   3       15.68       54.10     67.72 o 
   6   6   3      111.27       84.25     68.10 o 
   7   6   3     1392.76     1231.43    145.18 o 
   8   6   3      524.03      547.09     56.02 o 
   9   6   3       13.22       13.25     49.03 o 
  10   6   3     1242.73     1167.62     67.32 o 
  11   6   3      876.97      932.72     63.60 o 
  12   6   3      340.07      342.25     57.65 o 
  13   6   3     1059.86      905.64    142.03 o 
  14   6   3      234.41      210.24     45.84 o 
  15   6   3       41.41       12.05     53.82 o 
  16   6   3       41.83      112.03     60.48 o 
  17   6   3       31.48       60.19     64.54 o 
  18   6   3      110.76      132.84     88.41 o 
  19   6   3        1.96        1.96      0.14 o 
   1   7   3      312.49      319.33      1.85 o 
   2   7   3        8.84        9.03      0.31 o 
   3   7   3     1122.90     1164.35      3.54 o 
   4   7   3       14.57        9.23     51.94 o 
   5   7   3        0.21       39.74     71.81 o 
   6   7   3       30.06       24.71     68.24 o 
   7   7   3     2544.83     2554.40    113.60 o 
   8   7   3     1768.93     1454.91     73.01 o 
   9   7   3      431.79      477.44     60.28 o 
  10   7   3       20.99       33.57     43.92 o 
  11   7   3      678.02      684.17     59.75 o 
  12   7   3      415.82      356.29     51.14 o 
  13   7   3       32.54       25.38     52.16 o 
  14   7   3      311.92      274.33     49.86 o 
  15   7   3       25.56       38.98     49.92 o 
  16   7   3       59.48       37.00     45.20 o 
  17   7   3        6.55       21.74     48.40 o 
  18   7   3       66.56      105.92     62.90 o 
   0   8   3      942.82      951.74      3.20 o 
   1   8   3      511.05      518.28      2.35 o 
   2   8   3      994.15     1016.40      3.31 o 
   3   8   3      248.67      253.36      1.65 o 
   4   8   3      251.10      293.54     80.01 o 
   5   8   3      666.56      628.10     89.86 o 
   6   8   3      652.41      542.25     64.62 o 
   7   8   3        0.58       47.69     55.19 o 
   8   8   3      275.46      201.76     48.17 o 
   9   8   3      105.03      105.46     45.70 o 
  10   8   3       10.96       22.67     43.84 o 
  11   8   3      272.38      230.89     46.46 o 
  12   8   3      554.24      667.55     64.58 o 
  13   8   3      426.32      492.61     63.62 o 
  14   8   3      669.81      632.17     66.84 o 
  15   8   3       24.81       -6.57     53.51 o 
  16   8   3        7.29        3.59     50.37 o 
   1   9   3      457.34      467.76      2.24 o 
   2   9   3      170.87      173.61      1.37 o 
   3   9   3       53.73       54.32      0.76 o 
   4   9   3      167.88      168.72     78.29 o 
   5   9   3        5.46       29.99     74.42 o 
   6   9   3      259.99      268.61     83.88 o 
   7   9   3      264.40      229.67     50.51 o 
   8   9   3       19.49       15.51     38.75 o 
   9   9   3      160.37      105.17     41.71 o 
  10   9   3        2.73       63.47     58.25 o 
  11   9   3       30.31       11.99     58.37 o 
  12   9   3       54.38       67.84     62.30 o 
  13   9   3      249.94      254.47     65.94 o 
  14   9   3       13.66       35.15     64.44 o 
  15   9   3      112.62       70.61     46.06 o 
   0  10   3       64.25       63.76      0.83 o 
   1  10   3      243.10      238.57      1.60 o 
   2  10   3       11.41       11.18      0.35 o 
   3  10   3        1.22        1.28      0.12 o 
   4  10   3      903.70      833.77     76.23 o 
   5  10   3      186.63      206.08     85.21 o 
   6  10   3      151.27      119.45     85.59 o 
   7  10   3        6.36       17.85     58.54 o 
   8  10   3        1.08       21.77     48.38 o 
   9  10   3      136.03      163.43     65.49 o 
  10  10   3        2.84       35.54     59.92 o 
  11  10   3       11.73       45.89     65.35 o 
  12  10   3        0.11        1.33     63.91 o 
   1  11   3      406.64      402.20      2.07 o 
   2  11   3       45.92       46.21      0.71 o 
   3  11   3       40.61       40.33      0.66 o 
   4  11   3        7.88       91.01     83.94 o 
   5  11   3        2.99       23.97     62.95 o 
   6  11   3       33.46       64.21     47.15 o 
   7  11   3        0.02       15.40     61.83 o 
   8  11   3        8.03       32.55     64.52 o 
   9  11   3       11.59       66.39     55.83 o 
   0  12   3       60.99       60.62      0.81 o 
   1  12   3      125.58      122.86      1.15 o 
   2  12   3      349.09      355.18      1.96 o 
   3  12   3        0.61      -19.43     63.85 o 
   4  12   3       88.78      223.63     97.27 o 
   0   0   4    83477.47    86741.17    734.00 o 
   1   0   4    31822.34    31423.83    885.89 o 
   2   0   4    18129.99    15861.12    513.30 o 
   3   0   4     9568.66     7886.67    202.25 o 
   4   0   4     5566.55     4471.60    140.75 o 
   5   0   4      585.39      528.29     59.96 o 
   6   0   4     1493.15     1319.34     79.19 o 
   7   0   4       33.22       75.16     62.29 o 
   8   0   4      328.41      237.53     39.89 o 
   9   0   4       22.11       12.00     41.62 o 
  10   0   4       35.10       74.68     43.78 o 
  11   0   4     1570.41     1638.55     67.49 o 
  12   0   4     1893.01     2113.26     74.04 o 
  13   0   4      795.75      888.54     56.62 o 
  14   0   4      184.17      234.80     48.39 o 
  15   0   4      350.57      432.33     59.80 o 
  16   0   4      410.42      429.08     46.18 o 
  17   0   4        0.05       32.49     40.99 o 
  18   0   4       56.40       58.47     53.61 o 
  19   0   4     1167.24     1329.57     72.05 o 
  20   0   4        3.63      -12.37     47.64 o 
  21   0   4       34.94       89.56     62.88 o 
  22   0   4       98.65      176.25     66.96 o 
   1   1   4    13000.37    11218.22    401.88 o 
   2   1   4     2846.47     2632.70     89.65 o 
   3   1   4      138.27      145.39     33.42 o 
   4   1   4     2746.12     2630.16     78.23 o 
   5   1   4     5173.83     4945.05    185.00 o 
   6   1   4     6920.70     6474.57    103.39 o 
   7   1   4      107.30      110.37     36.17 o 
   8   1   4     1064.10      912.28     68.35 o 
   9   1   4     2067.73     2120.57     68.09 o 
  10   1   4       61.17       83.39     35.96 o 
  11   1   4      745.30      815.26     43.70 o 
  12   1   4       34.91       54.84     38.10 o 
  13   1   4       49.49       63.91     32.77 o 
  14   1   4      389.48      424.13     33.39 o 
  15   1   4       57.11       72.01     34.83 o 
  16   1   4       47.15       56.40     30.28 o 
  17   1   4      324.38      270.62     36.80 o 
  18   1   4       28.86       59.42     32.84 o 
  19   1   4        3.58       20.01     32.94 o 
  20   1   4       14.84       37.49     37.97 o 
  21   1   4       26.79       33.40     38.29 o 
   0   2   4    13232.72    14491.09     12.63 o 
   1   2   4      535.33      482.14     88.71 o 
   2   2   4     2343.12     2064.15     75.50 o 
   3   2   4     7433.72     6751.88    244.17 o 
   4   2   4     9741.70     8955.33    398.73 o 
   5   2   4     1030.28      899.48     48.97 o 
   6   2   4      352.10      317.47     38.75 o 
   7   2   4     2151.97     2263.32     93.17 o 
   8   2   4      136.65      126.50     29.70 o 
   9   2   4      118.61      105.24     26.22 o 
  10   2   4     1387.46     1295.13     45.56 o 
  11   2   4      321.47      294.54     37.73 o 
  12   2   4      513.20      560.43     53.90 o 
  13   2   4       27.77       32.32     46.94 o 
  14   2   4     1186.34     1342.44     63.95 o 
  15   2   4        0.34       13.29     32.34 o 
  16   2   4       29.34       68.54     42.96 o 
  17   2   4      223.16      189.39     32.43 o 
  18   2   4        0.11       -8.20     38.20 o 
  19   2   4      552.41      602.92     42.20 o 
  20   2   4        0.95       -9.59     35.11 o 
  21   2   4      336.71      398.55     43.92 o 
   1   3   4     1373.93     1456.73      3.97 o 
   2   3   4       19.98       12.35     43.24 o 
   3   3   4     1757.82     1500.36     84.73 o 
   4   3   4        1.16        4.24     38.21 o 
   5   3   4     1018.28     1071.89     52.18 o 
   6   3   4      215.34      206.74     35.55 o 
   7   3   4      275.11      259.57     36.44 o 
   8   3   4      407.93      443.97     38.62 o 
   9   3   4     1777.52     1782.20     53.64 o 
  10   3   4      645.22      708.78     46.61 o 
  11   3   4     1611.03     1533.39     44.76 o 
  12   3   4        5.00       13.23     29.59 o 
  13   3   4       26.68        8.67     39.03 o 
  14   3   4      375.18      458.40     55.37 o 
  15   3   4     1904.59     2032.54     72.89 o 
  16   3   4      368.71      371.61     55.68 o 
  17   3   4      794.59      763.73     54.03 o 
  18   3   4      173.97      156.34     42.21 o 
  19   3   4       41.70       29.50     42.32 o 
  20   3   4        0.49        3.09     40.03 o 
  21   3   4       22.06       17.72     33.75 o 
   0   4   4      192.24      194.31      1.45 o 
   1   4   4      152.87      155.82      1.29 o 
   2   4   4      127.93      111.11     66.46 o 
   3   4   4        0.00        5.50     46.06 o 
   4   4   4      370.05      390.23     55.24 o 
   5   4   4     2654.18     2492.52     97.73 o 
   6   4   4     1489.39     1540.25     74.52 o 
   7   4   4     2353.87     2236.77     59.90 o 
   8   4   4       54.78       39.94     30.35 o 
   9   4   4     2117.93     1884.95     78.58 o 
  10   4   4       61.49       73.37     39.69 o 
  11   4   4       12.19       25.92     34.04 o 
  12   4   4     3036.64     3123.73    113.00 o 
  13   4   4       28.03       22.13     41.96 o 
  14   4   4       33.46       43.29     33.14 o 
  15   4   4       11.84       15.73     56.21 o 
  16   4   4      636.35      732.50     92.98 o 
  17   4   4      412.04      328.84     87.68 o 
  18   4   4       42.87       91.76     87.66 o 
  19   4   4       11.40       -3.42     57.30 o 
  20   4   4       35.75       26.35     84.91 o 
   1   5   4      662.35      681.11      2.70 o 
   2   5   4     1271.21     1306.44      3.74 o 
   3   5   4       13.28       21.87     66.01 o 
   4   5   4        0.01       -9.52     45.40 o 
   5   5   4     1661.67     1544.43     91.66 o 
   6   5   4      177.66      206.05     52.28 o 
   7   5   4     1286.99     1195.01     55.72 o 
   8   5   4      729.56      716.10     56.30 o 
   9   5   4       46.66       84.00     47.49 o 
  10   5   4      741.65      769.76     58.47 o 
  11   5   4     2683.18     2398.45     83.37 o 
  12   5   4      992.88      960.73     48.11 o 
  13   5   4      564.86      614.29     45.57 o 
  14   5   4      533.57      451.90     47.71 o 
  15   5   4      571.00      572.97     51.01 o 
  16   5   4        0.88       39.02     45.18 o 
  17   5   4       87.54      115.44     59.36 o 
  18   5   4       12.67       35.87     56.93 o 
  19   5   4        3.95       83.04     88.86 o 
  20   5   4        0.54       -6.77     89.60 o 
   0   6   4      708.43      745.98      2.84 o 
   1   6   4        0.35        0.38      0.07 o 
   2   6   4      814.30      835.18      2.99 o 
   3   6   4       73.07       64.00     71.37 o 
   4   6   4      850.24      868.04     81.69 o 
   5   6   4     1454.27     1571.87     92.75 o 
   6   6   4      283.69      283.29     73.69 o 
   7   6   4      124.25      102.25     42.03 o 
   8   6   4      289.49      351.31     44.35 o 
   9   6   4       15.21       56.86     49.65 o 
  10   6   4     1413.39     1350.84     66.98 o 
  11   6   4     3742.98     3692.74     89.84 o 
  12   6   4     1380.08     1222.94     93.32 o 
  13   6   4      468.35      415.27     57.90 o 
  14   6   4       51.80       27.27     56.68 o 
  15   6   4      281.97      252.55     59.84 o 
  16   6   4       45.37       53.76     59.63 o 
  17   6   4      182.49      245.46     66.01 o 
  18   6   4       39.06       31.18     91.98 o 
  19   6   4       35.51       35.91      0.63 o 
   1   7   4       16.25       16.45      0.42 o 
   2   7   4      332.06      354.74      1.96 o 
   3   7   4      320.76      325.39      1.87 o 
   4   7   4      721.49      615.28     62.98 o 
   5   7   4      405.44      432.25     78.30 o 
   6   7   4        1.10      -26.57     49.34 o 
   7   7   4      229.43      215.99     46.96 o 
   8   7   4      697.15      588.04     76.35 o 
   9   7   4     2653.46     2687.25     81.00 o 
  10   7   4     1709.38     1574.88     66.37 o 
  11   7   4      328.64      316.55     58.09 o 
  12   7   4      114.75      108.45     53.88 o 
  13   7   4      425.07      352.20     52.29 o 
  14   7   4       22.47      -22.72     47.87 o 
  15   7   4       77.55       84.31     61.51 o 
  16   7   4       14.43       23.64     63.51 o 
  17   7   4       65.63       85.84     55.00 o 
  18   7   4       24.63       51.92     53.64 o 
   0   8   4        0.10        0.10      0.03 o 
   1   8   4       30.05       29.95      0.57 o 
   2   8   4      383.68      385.97      2.03 o 
   3   8   4       28.96       28.82      0.56 o 
   4   8   4        1.23       35.57     72.85 o 
   5   8   4     1206.74     1349.92     95.69 o 
   6   8   4       57.93       52.31     56.93 o 
   7   8   4       39.02       56.15     45.73 o 
   8   8   4      618.78      638.75     63.14 o 
   9   8   4       20.98       59.72     45.39 o 
  10   8   4      172.11      193.98     48.60 o 
  11   8   4      436.57      439.53     75.77 o 
  12   8   4      120.54      159.14     58.14 o 
  13   8   4      606.63      527.04     65.13 o 
  14   8   4      987.98      863.34     73.11 o 
  15   8   4       45.09       82.54     63.80 o 
  16   8   4       30.94       20.62     65.97 o 
   1   9   4        2.19        2.24      0.15 o 
   2   9   4       17.38       17.88      0.44 o 
   3   9   4      200.50      201.75      1.48 o 
   4   9   4      237.02      225.51     61.03 o 
   5   9   4       35.09       49.19     56.78 o 
   6   9   4      131.71      102.63     53.81 o 
   7   9   4      465.12      330.69     49.83 o 
   8   9   4       64.78       70.68     45.68 o 
   9   9   4        9.45        3.89     57.95 o 
  10   9   4       72.69       77.23     59.08 o 
  11   9   4       89.83       91.75     60.65 o 
  12   9   4      169.67      207.82     64.49 o 
  13   9   4       41.36       70.14     64.35 o 
  14   9   4       23.58       28.55     65.69 o 
   0  10   4       53.23       53.53      0.76 o 
   1  10   4       26.39       27.06      0.54 o 
   2  10   4       42.40       44.39      0.68 o 
   3  10   4       33.29       32.60      0.59 o 
   4  10   4      607.96      547.87     91.79 o 
   5  10   4        0.07      -17.57     61.61 o 
   6  10   4      221.27      171.25     58.50 o 
   7  10   4      117.84      109.81     48.23 o 
   8  10   4       25.38       66.48     49.01 o 
   9  10   4      184.08      187.48     63.05 o 
  10  10   4       31.66       46.94     63.21 o 
  11  10   4        0.46        8.46     65.06 o 
  12  10   4        4.99       16.23     54.02 o 
   1  11   4      304.73      305.07      1.81 o 
   2  11   4      358.80      359.78      1.97 o 
   3  11   4       46.38       41.45     81.26 o 
   4  11   4       55.12       38.84     61.85 o 
   5  11   4       82.48      132.17     87.22 o 
   6  11   4      110.66      180.76     90.13 o 
   7  11   4        8.55      -24.53     50.83 o 
   8  11   4       28.10       40.07     64.28 o 
   9  11   4       99.94       86.95     53.42 o 
   0  12   4     1354.64     1360.43      3.82 o 
   1  12   4       11.76       11.98      0.36 o 
   2  12   4       10.37       10.47      0.34 o 
   3  12   4       29.77       32.22     85.66 o 
   1   1   5       71.35       50.91     35.27 o 
   2   1   5     1881.93     1672.38     74.98 o 
   3   1   5      122.94      100.03     35.59 o 
   4   1   5      370.27      281.86     37.83 o 
   5   1   5       44.35       33.53     42.96 o 
   6   1   5        9.76       -5.58     32.61 o 
   7   1   5       37.72       24.32     31.08 o 
   8   1   5     4819.46     4853.85    108.60 o 
   9   1   5      162.31      121.02     48.62 o 
  10   1   5     1260.48     1269.65     50.48 o 
  11   1   5       23.85       36.62     39.47 o 
  12   1   5     1853.17     1791.07     58.42 o 
  13   1   5       34.41       52.69     34.64 o 
  14   1   5      271.18      359.43     36.64 o 
  15   1   5      143.77      163.51     36.28 o 
  16   1   5        0.03      -10.99     31.57 o 
  17   1   5      138.28      134.11     33.45 o 
  18   1   5       77.00       86.22     36.65 o 
  19   1   5       89.04      102.22     34.85 o 
  20   1   5        4.99       25.77     36.42 o 
  21   1   5        1.36       25.10     37.14 o 
   0   2   5     4809.90     4356.91    157.98 o 
   1   2   5     1912.05     1660.66    108.29 o 
   2   2   5      223.99      168.83     39.22 o 
   3   2   5     1582.17     1468.22     69.29 o 
   4   2   5     1749.95     1683.84    109.52 o 
   5   2   5     3617.38     3448.93    107.92 o 
   6   2   5        4.19        1.74     30.16 o 
   7   2   5      158.94      135.74     31.45 o 
   8   2   5      120.31       91.13     38.55 o 
   9   2   5     1859.45     1946.28     84.35 o 
  10   2   5     3596.90     3792.88     69.03 o 
  11   2   5       56.79       58.83     32.63 o 
  12   2   5      224.23      259.10     48.90 o 
  13   2   5      202.80      259.23     50.57 o 
  14   2   5      781.11      813.93     77.17 o 
  15   2   5       22.26       17.79     32.31 o 
  16   2   5      160.76      162.39     44.41 o 
  17   2   5       30.32       32.27     37.47 o 
  18   2   5       71.72       81.69     35.62 o 
  19   2   5      187.62      182.77     38.66 o 
  20   2   5      197.12      202.52     42.05 o 
  21   2   5      139.63      177.07     41.17 o 
   1   3   5      207.73      218.69     72.05 o 
   2   3   5        0.30       24.93     63.03 o 
   3   3   5       42.21       48.67     44.58 o 
   4   3   5     5924.93     5683.67    104.14 o 
   5   3   5      458.51      396.27     38.62 o 
   6   3   5      129.22      136.22     34.86 o 
   7   3   5      293.65      312.26     41.92 o 
   8   3   5       70.07       56.12     30.10 o 
   9   3   5      242.34      230.31     40.93 o 
  10   3   5     1336.45     1233.93     43.18 o 
  11   3   5       28.92       59.40     33.08 o 
  12   3   5      328.05      315.44     43.49 o 
  13   3   5        0.93      -10.46     40.00 o 
  14   3   5      335.06      328.94     46.33 o 
  15   3   5      416.23      407.17     52.46 o 
  16   3   5       28.24       76.26     55.78 o 
  17   3   5       85.19      111.50     55.38 o 
  18   3   5      196.50      230.90     38.55 o 
  19   3   5      112.40      146.94     51.44 o 
  20   3   5       23.49       23.73     38.76 o 
  21   3   5       89.74       77.38     47.60 o 
   0   4   5       80.70       81.42      0.94 o 
   1   4   5       20.96       21.66      0.48 o 
   2   4   5      307.56      201.88     51.52 o 
   3   4   5        1.93        8.56     44.58 o 
   4   4   5      942.84      911.91     81.34 o 
   5   4   5     4341.13     4480.52    130.00 o 
   6   4   5     2105.95     2142.84    187.62 o 
   7   4   5     5824.95     5398.49    239.73 o 
   8   4   5     3445.78     3438.28    122.23 o 
   9   4   5      250.44      219.86     32.85 o 
  10   4   5       12.40       37.50     37.86 o 
  11   4   5       58.48       85.53     39.61 o 
  12   4   5      515.65      558.66     74.07 o 
  13   4   5      191.15      215.35     34.95 o 
  14   4   5      383.97      447.98     56.53 o 
  15   4   5      225.23      187.15     55.32 o 
  16   4   5        3.52      -25.08     53.73 o 
  17   4   5        8.02      -27.01     53.43 o 
  18   4   5        6.35       23.37     83.34 o 
  19   4   5       38.84       35.12     92.80 o 
  20   4   5        7.76       15.96     52.42 o 
   1   5   5      418.15      437.08      2.16 o 
   2   5   5      417.23      382.19     77.87 o 
   3   5   5     3303.39     2839.31    100.08 o 
   4   5   5       49.96       51.20     62.66 o 
   5   5   5       68.71       67.05     69.80 o 
   6   5   5       50.61      100.84     66.01 o 
   7   5   5     3101.45     3186.53     94.69 o 
   8   5   5       68.35       75.03     48.09 o 
   9   5   5       96.43      100.08     38.98 o 
  10   5   5       15.59       36.90     48.97 o 
  11   5   5      229.40      203.81     38.37 o 
  12   5   5      339.78      364.94     37.98 o 
  13   5   5      546.33      484.60     39.13 o 
  14   5   5       12.70        8.18     39.31 o 
  15   5   5       15.86       26.94     34.12 o 
  16   5   5        0.03       24.97     58.81 o 
  17   5   5       88.30      137.31     60.22 o 
  18   5   5        6.41       13.25     92.80 o 
  19   5   5       38.69      -79.18     89.15 o 
   0   6   5       49.69       49.78      0.73 o 
   1   6   5     1313.56     1368.22      3.83 o 
   2   6   5       11.57       11.53      0.36 o 
   3   6   5      116.67      116.32     53.29 o 
   4   6   5      138.54      192.09     72.42 o 
   5   6   5       76.16       55.51     67.13 o 
   6   6   5     1347.78     1286.68     90.05 o 
   7   6   5       14.17       43.57     39.73 o 
   8   6   5      415.48      357.93     53.74 o 
   9   6   5     1351.17     1161.48     70.35 o 
  10   6   5      170.87      202.39     56.10 o 
  11   6   5      144.28      147.88     53.84 o 
  12   6   5      168.01      126.56     45.16 o 
  13   6   5      441.62      350.47     50.27 o 
  14   6   5        0.12       29.88     42.68 o 
  15   6   5      872.62      803.79     74.15 o 
  16   6   5       28.17       22.18     46.97 o 
  17   6   5        0.65       38.99     62.38 o 
  18   6   5       21.87       73.75     94.14 o 
   1   7   5      673.34      704.88      2.76 o 
   2   7   5      203.84      211.30      1.50 o 
   3   7   5      204.26      177.65     77.55 o 
   4   7   5       32.09       29.54     50.45 o 
   5   7   5      158.90      156.44     72.71 o 
   6   7   5       75.42       28.65     49.64 o 
   7   7   5      243.02      243.19     56.19 o 
   8   7   5      722.59      768.17     64.83 o 
   9   7   5     3394.52     3060.87    298.55 o 
  10   7   5       22.00       45.97     53.44 o 
  11   7   5      651.46      490.15     60.79 o 
  12   7   5      182.93      169.23     47.52 o 
  13   7   5       10.70       31.22     55.11 o 
  14   7   5       21.25       42.48     57.56 o 
  15   7   5      124.40      151.68     63.09 o 
  16   7   5        0.12      -11.53     63.68 o 
  17   7   5        0.06       27.71     63.71 o 
   0   8   5      332.29      346.37      1.93 o 
   1   8   5       86.99       88.39      0.98 o 
   2   8   5       38.19       38.66      0.65 o 
   3   8   5      351.24      339.26     58.43 o 
   4   8   5      124.98      123.09     53.13 o 
   5   8   5       66.82       57.15     70.25 o 
   6   8   5      356.03      399.55     82.92 o 
   7   8   5      905.94      860.22    130.67 o 
   8   8   5        0.49        0.71     44.64 o 
   9   8   5      363.58      276.90     47.65 o 
  10   8   5      110.11      102.05     48.06 o 
  11   8   5      369.14      346.82     52.28 o 
  12   8   5      129.69      139.16     49.70 o 
  13   8   5       80.10      125.48     62.90 o 
  14   8   5      624.75      650.39     70.83 o 
  15   8   5      157.25      129.62     54.95 o 
  16   8   5       12.61       28.31     55.92 o 
   1   9   5      150.28      150.93      1.27 o 
   2   9   5       17.82       18.47      0.44 o 
   3   9   5       15.58      -41.22     49.71 o 
   4   9   5      278.66      258.78     56.79 o 
   5   9   5     1764.17     1727.21    100.34 o 
   6   9   5        6.70       15.48     78.51 o 
   7   9   5      517.64      554.31     59.72 o 
   8   9   5      316.97      351.89     58.73 o 
   9   9   5       90.99      116.88     58.03 o 
  10   9   5       79.70      123.46     60.75 o 
  11   9   5      392.65      341.57     65.22 o 
  12   9   5        1.02       -7.16     51.83 o 
  13   9   5      266.68      258.01     64.63 o 
  14   9   5       93.16       94.43     65.77 o 
   0  10   5      402.92      409.19      2.10 o 
   1  10   5      794.84      818.94      2.97 o 
   2  10   5      519.90      534.46      2.40 o 
   3  10   5      958.26     1071.60     99.10 o 
   4  10   5      130.37       97.64     57.31 o 
   5  10   5      167.95      137.90     85.66 o 
   6  10   5       50.06       21.51     81.12 o 
   7  10   5        1.88       -3.21     46.68 o 
   8  10   5      122.89      143.49     51.21 o 
   9  10   5        1.60       50.21     61.30 o 
  10  10   5        0.40      -22.51     49.12 o 
  11  10   5       57.59        5.79     65.10 o 
  12  10   5       15.75       -8.17     54.87 o 
   1  11   5       53.66       52.94      0.75 o 
   2  11   5       55.10       56.35      0.77 o 
   3  11   5       27.64       41.00     58.79 o 
   4  11   5       25.18       69.13     85.58 o 
   5  11   5        0.13       19.49     61.03 o 
   6  11   5       21.88       62.07     86.92 o 
   7  11   5        5.56       20.41     50.06 o 
   8  11   5        0.00       -1.70     49.27 o 
   9  11   5      109.72      125.74     67.11 o 
   0  12   5       42.93       42.30      0.67 o 
   1  12   5      100.85      102.55      1.05 o 
   2  12   5      269.51      167.90     93.33 o 
   0   0   6     4482.21     4511.91    147.33 o 
   1   0   6    13818.98    13663.04    244.41 o 
   2   0   6        5.53       13.39     35.05 o 
   3   0   6    10282.09    10093.07    497.92 o 
   4   0   6     5153.69     4753.05    127.08 o 
   5   0   6     2017.78     2086.83     90.87 o 
   6   0   6     5859.07     5536.22    132.96 o 
   7   0   6      646.42      672.27     61.21 o 
   8   0   6      350.73      349.16     56.18 o 
   9   0   6      399.49      361.82     46.10 o 
  10   0   6       47.99       84.33     49.77 o 
  11   0   6      797.26      838.14     52.01 o 
  12   0   6      542.26      478.74     46.73 o 
  13   0   6     4433.98     4652.09    363.80 o 
  14   0   6      949.62      899.30    105.77 o 
  15   0   6      120.98      120.41     53.18 o 
  16   0   6      670.13      754.34     67.83 o 
  17   0   6     3362.76     3481.43     82.39 o 
  18   0   6      403.22      407.81     51.09 o 
  19   0   6      904.61      846.08     57.62 o 
  20   0   6      662.89      675.59     91.93 o 
  21   0   6      106.38       73.20     69.00 o 
   1   1   6      132.39       93.63     42.06 o 
   2   1   6     1644.25     1508.51     60.48 o 
   3   1   6      327.83      335.36     44.98 o 
   4   1   6     1709.11     1708.58    116.50 o 
   5   1   6      591.44      624.57     47.00 o 
   6   1   6     3561.17     3499.42    102.61 o 
   7   1   6     1299.72     1399.51     68.28 o 
   8   1   6       28.56       32.10     40.01 o 
   9   1   6     1981.45     2117.39     61.58 o 
  10   1   6      325.66      365.22     42.00 o 
  11   1   6     1046.22     1056.70     45.72 o 
  12   1   6      286.56      255.65     32.16 o 
  13   1   6      131.17      154.46     41.50 o 
  14   1   6       18.51       14.92     30.65 o 
  15   1   6      118.42      142.78     33.36 o 
  16   1   6       75.61       84.76     37.36 o 
  17   1   6       32.94       56.25     34.05 o 
  18   1   6      444.39      466.01     39.44 o 
  19   1   6        1.87       21.50     36.89 o 
  20   1   6        4.06       14.38     35.48 o 
  21   1   6       18.46       -6.58     39.85 o 
   0   2   6     1773.02     1612.34    110.11 o 
   1   2   6     1140.86     1093.20     51.85 o 
   2   2   6       11.26       25.30     46.94 o 
   3   2   6       68.96       47.84     44.70 o 
   4   2   6      692.90      635.80     44.47 o 
   5   2   6        0.42        6.90     28.92 o 
   6   2   6     1675.54     1591.39     98.10 o 
   7   2   6     4377.40     4547.00     96.94 o 
   8   2   6      968.57      869.05     97.83 o 
   9   2   6       45.32       57.88     38.61 o 
  10   2   6      767.50      763.39     47.82 o 
  11   2   6      572.97      610.43     60.27 o 
  12   2   6      725.61      724.68     58.62 o 
  13   2   6       89.62      104.88     49.11 o 
  14   2   6      837.50      794.97     44.27 o 
  15   2   6     1620.47     1668.79     76.79 o 
  16   2   6       79.25       87.05     47.09 o 
  17   2   6      232.65      262.38     38.18 o 
  18   2   6       63.05       85.02     42.11 o 
  19   2   6     1225.92     1268.27     49.01 o 
  20   2   6       75.08       80.36     42.87 o 
  21   2   6        0.31       27.00     48.16 o 
   1   3   6      140.42       95.49     48.31 o 
   2   3   6     6656.05     5769.79    148.54 o 
   3   3   6      405.23      321.14     38.96 o 
   4   3   6      611.08      524.33     45.56 o 
   5   3   6       30.47       14.62     30.47 o 
   6   3   6      537.80      483.36     37.66 o 
   7   3   6      108.41      115.04     34.48 o 
   8   3   6      843.71      937.84     49.21 o 
   9   3   6        2.18       15.35     31.62 o 
  10   3   6       19.55       30.06     37.80 o 
  11   3   6      129.15      113.97     33.40 o 
  12   3   6        9.05       32.99     47.70 o 
  13   3   6      462.07      480.05     41.10 o 
  14   3   6        0.01      -19.27     52.91 o 
  15   3   6      147.50      153.98     59.24 o 
  16   3   6      252.49      227.38     62.52 o 
  17   3   6       85.53       52.51     47.63 o 
  18   3   6       32.93       44.82     49.27 o 
  19   3   6      182.50      201.57     47.91 o 
  20   3   6        6.46       24.63     50.52 o 
   0   4   6     2353.49     2501.13      5.19 o 
   1   4   6      319.01      281.68     69.38 o 
   2   4   6      185.04      201.78     65.72 o 
   3   4   6      743.54      721.91     66.06 o 
   4   4   6     1268.89     1225.15     87.62 o 
   5   4   6     1761.53     1581.29     88.24 o 
   6   4   6      588.50      620.53     45.95 o 
   7   4   6      960.40      890.58     41.99 o 
   8   4   6      376.73      380.63     38.15 o 
   9   4   6       20.38       61.94     39.71 o 
  10   4   6       73.60       97.11     35.28 o 
  11   4   6     1198.54     1209.59     47.65 o 
  12   4   6      775.22      709.73     43.30 o 
  13   4   6      126.78      149.92     45.10 o 
  14   4   6       11.29       10.08     39.23 o 
  15   4   6      252.91      268.94     60.00 o 
  16   4   6       58.89       97.87     81.86 o 
  17   4   6       35.99      129.86     81.86 o 
  18   4   6       16.37       17.86     86.77 o 
  19   4   6      107.64      123.61     67.57 o 
  20   4   6       86.20      101.37     65.59 o 
   1   5   6      187.45      195.13      1.46 o 
   2   5   6      418.61      348.69     74.30 o 
   3   5   6      264.19      255.68     52.40 o 
   4   5   6      406.20      357.83     54.79 o 
   5   5   6       73.12       88.41     48.97 o 
   6   5   6     1332.80     1428.01     87.45 o 
   7   5   6       47.63       40.88     39.80 o 
   8   5   6       40.32       37.55     47.65 o 
   9   5   6       25.09       42.58     38.89 o 
  10   5   6      665.95      679.03     46.67 o 
  11   5   6      218.85      196.11     38.36 o 
  12   5   6      338.53      333.34     39.70 o 
  13   5   6        0.31        7.28     45.84 o 
  14   5   6      330.03      264.12     47.31 o 
  15   5   6       10.01       50.23     43.67 o 
  16   5   6      321.51      278.72     46.77 o 
  17   5   6       11.59       35.86     46.14 o 
  18   5   6        9.11       21.51     70.32 o 
  19   5   6       74.05       78.06     65.56 o 
   0   6   6     4969.74     5238.62      7.52 o 
   1   6   6      249.14      251.76      1.65 o 
   2   6   6     1189.67     1122.75     86.02 o 
   3   6   6      276.67      275.55     72.87 o 
   4   6   6        5.20       49.64     51.87 o 
   5   6   6       20.99       53.36     67.79 o 
   6   6   6       30.11       42.34     48.00 o 
   7   6   6        3.83        2.28     40.82 o 
   8   6   6      151.24      190.79     42.46 o 
   9   6   6     2620.02     2542.84     77.68 o 
  10   6   6     4643.66     4632.47    239.80 o 
  11   6   6      455.98      474.03     58.91 o 
  12   6   6      254.46      202.13     45.48 o 
  13   6   6      144.14      146.76     57.28 o 
  14   6   6        5.53       50.17     53.61 o 
  15   6   6       27.29       59.44     76.68 o 
  16   6   6       50.42       55.08     60.69 o 
  17   6   6       42.98       81.71     65.71 o 
  18   6   6      103.85      200.93     98.23 o 
   1   7   6      418.52      434.90      2.16 o 
   2   7   6       65.79      127.48     76.95 o 
   3   7   6     1138.10     1095.34     88.03 o 
   4   7   6      248.36      202.07     55.60 o 
   5   7   6       29.60       79.78     66.53 o 
   6   7   6       26.54       22.03     66.61 o 
   7   7   6      554.25      540.37     58.81 o 
   8   7   6     3595.64     3018.04    296.36 o 
   9   7   6        3.06       -5.73     53.80 o 
  10   7   6     1475.41     1372.18     68.32 o 
  11   7   6       27.83       72.30     54.35 o 
  12   7   6       36.13       70.25     54.89 o 
  13   7   6      175.78      206.86     62.41 o 
  14   7   6       10.62       28.08     59.64 o 
  15   7   6        9.57       -6.62     63.15 o 
  16   7   6       60.94       94.50     53.44 o 
  17   7   6       48.20       32.69     55.14 o 
   0   8   6       16.53       16.94      0.43 o 
   1   8   6       66.73       65.66      0.84 o 
   2   8   6      150.93      173.86     53.65 o 
   3   8   6        9.20       31.85     47.55 o 
   4   8   6      423.12      370.91     55.98 o 
   5   8   6     1068.68     1084.77     67.31 o 
   6   8   6      185.88      172.52     56.93 o 
   7   8   6       46.68       36.98     75.76 o 
   8   8   6       90.18      120.73     55.06 o 
   9   8   6      340.09      430.28     58.26 o 
  10   8   6      793.08      750.66     64.03 o 
  11   8   6      230.77      193.54     60.13 o 
  12   8   6     1438.59     1312.98     74.69 o 
  13   8   6       93.42       76.69     54.46 o 
  14   8   6      260.82      179.13     53.74 o 
  15   8   6       10.91       38.50     62.45 o 
  16   8   6      198.75      193.06     68.51 o 
   1   9   6      380.05      383.71      2.03 o 
   2   9   6       17.89       18.53     50.98 o 
   3   9   6      144.45      186.43     51.21 o 
   4   9   6      645.09      645.71     80.92 o 
   5   9   6      265.59      313.19     80.39 o 
   6   9   6     1102.66     1203.19     90.54 o 
   7   9   6      377.37      369.03     60.96 o 
   8   9   6      636.00      680.61     73.88 o 
   9   9   6      187.80      130.10     49.58 o 
  10   9   6      223.66      214.87     51.52 o 
  11   9   6        2.26      -30.85     58.51 o 
  12   9   6       58.60       85.81     61.88 o 
  13   9   6       59.38       85.50     66.01 o 
  14   9   6      477.07      446.99     60.05 o 
   0  10   6      987.55     1000.78      3.28 o 
   1  10   6       61.46       62.96      0.82 o 
   2  10   6       34.10      115.42     81.19 o 
   3  10   6       53.91       34.30     53.65 o 
   4  10   6      217.97      234.88     81.87 o 
   5  10   6       68.06       71.82     81.49 o 
   6  10   6      784.94      705.81     69.46 o 
   7  10   6      207.25      195.18     49.81 o 
   8  10   6       44.24       14.05     57.92 o 
   9  10   6       16.21       52.41     47.76 o 
  10  10   6        0.15      -20.79     62.54 o 
  11  10   6        2.46       22.19     64.82 o 
   1  11   6      265.83      262.15      1.68 o 
   2  11   6      626.02      621.86     98.11 o 
   3  11   6       14.41       24.49     83.86 o 
   4  11   6       19.13       24.11     65.19 o 
   5  11   6      130.65      153.46     89.90 o 
   6  11   6       11.91       38.40     61.77 o 
   7  11   6       12.01       74.91     61.76 o 
   8  11   6        4.03       -9.23     52.38 o 
   0  12   6      253.77      252.83      1.65 o 
   1   1   7     4837.13     4576.42     89.35 o 
   2   1   7      659.47      654.00     40.28 o 
   3   1   7      201.07      225.20     37.61 o 
   4   1   7      391.21      452.56     50.73 o 
   5   1   7      470.40      483.87     50.22 o 
   6   1   7     3502.96     3769.73    166.43 o 
   7   1   7       22.04       38.24     45.44 o 
   8   1   7       39.13       58.74     37.61 o 
   9   1   7      378.62      366.56     39.56 o 
  10   1   7      650.07      682.18     43.41 o 
  11   1   7       35.34       24.12     34.76 o 
  12   1   7      359.19      399.63     43.88 o 
  13   1   7      158.76      153.13     36.39 o 
  14   1   7       48.42       52.90     39.03 o 
  15   1   7      577.02      632.68     38.44 o 
  16   1   7       90.82      108.98     39.81 o 
  17   1   7      422.78      491.76     55.50 o 
  18   1   7        6.86       15.39     36.22 o 
  19   1   7       64.84       63.12     38.02 o 
  20   1   7       30.00       21.40     46.28 o 
  21   1   7      208.05      171.80     44.60 o 
   0   2   7      243.18      172.25     71.16 o 
   1   2   7     4048.38     4004.86     83.98 o 
   2   2   7      922.03      938.33     48.40 o 
   3   2   7     4556.31     4665.71    114.68 o 
   4   2   7      276.60      348.17     41.91 o 
   5   2   7       30.13       28.44     38.95 o 
   6   2   7       55.39       79.49     35.18 o 
   7   2   7     2640.92     2622.36     61.41 o 
   8   2   7     3192.38     3114.19    222.10 o 
   9   2   7     1584.67     1719.99     65.24 o 
  10   2   7      143.99      162.10     41.75 o 
  11   2   7      134.93      180.33     68.40 o 
  12   2   7      632.01      582.70     74.97 o 
  13   2   7      328.94      359.65     41.04 o 
  14   2   7     1198.58     1282.70     55.12 o 
  15   2   7     1779.43     1827.35     51.04 o 
  16   2   7     1304.16     1434.62     60.05 o 
  17   2   7        0.66       19.20     31.14 o 
  18   2   7      119.49      145.48     41.73 o 
  19   2   7       67.73       88.76     38.55 o 
  20   2   7       15.46       22.28     45.97 o 
  21   2   7      115.44      106.44     48.66 o 
   1   3   7       51.49       71.10     48.21 o 
   2   3   7     1990.10     2077.27     99.48 o 
   3   3   7     1666.36     1529.31     59.66 o 
   4   3   7     1187.20     1213.78     51.21 o 
   5   3   7     2072.97     1999.02    116.88 o 
   6   3   7        7.67      -16.01     36.46 o 
   7   3   7      116.11      127.19     40.71 o 
   8   3   7      480.24      519.60     41.09 o 
   9   3   7      570.93      606.95     46.65 o 
  10   3   7       60.67       50.90     41.72 o 
  11   3   7      193.26      173.41     41.28 o 
  12   3   7      370.21      394.89     51.87 o 
  13   3   7        3.35       35.69     40.43 o 
  14   3   7      556.38      714.40     83.75 o 
  15   3   7      412.29      379.17     84.56 o 
  16   3   7      312.72      323.25     64.46 o 
  17   3   7        2.79       18.92     39.42 o 
  18   3   7      506.17      607.05     62.37 o 
  19   3   7       94.38      110.00     52.43 o 
  20   3   7       37.26       12.97     47.35 o 
   0   4   7      256.25      247.42     69.45 o 
   1   4   7        5.99       19.35     42.79 o 
   2   4   7     3203.23     3485.49    119.35 o 
   3   4   7     1299.54     1294.89     87.25 o 
   4   4   7        0.04       -9.23     44.65 o 
   5   4   7      642.26      530.73     72.07 o 
   6   4   7       73.65       64.69     48.07 o 
   7   4   7      433.22      428.83     36.68 o 
   8   4   7        5.66       11.67     39.11 o 
   9   4   7      506.41      512.97     45.77 o 
  10   4   7     2009.00     2211.83    118.39 o 
  11   4   7     2150.12     2189.77    102.37 o 
  12   4   7       38.42       41.05     44.54 o 
  13   4   7      827.28      844.76     50.11 o 
  14   4   7      432.61      429.83     62.05 o 
  15   4   7       90.38      156.02     49.29 o 
  16   4   7      510.57      432.40     86.05 o 
  17   4   7        6.24       22.11     82.76 o 
  18   4   7      131.55      179.80     92.29 o 
  19   4   7       67.34       54.13     68.28 o 
  20   4   7       47.58       68.56     48.44 o 
   1   5   7     1835.35     1867.64     97.48 o 
   2   5   7      726.61      783.33     79.37 o 
   3   5   7      175.54      243.37     68.84 o 
   4   5   7      180.37      162.54     67.95 o 
   5   5   7        0.27        8.18     47.40 o 
   6   5   7      776.27      783.98     83.02 o 
   7   5   7        9.68       44.56     39.99 o 
   8   5   7      359.57      359.68     52.54 o 
   9   5   7       74.68       73.85     36.51 o 
  10   5   7      318.09      366.41     44.96 o 
  11   5   7      143.09      129.27     43.30 o 
  12   5   7      620.37      562.21     49.52 o 
  13   5   7      346.38      302.46     49.27 o 
  14   5   7      274.40      259.67     44.28 o 
  15   5   7       18.13       19.65     44.78 o 
  16   5   7        0.32      -12.25     59.48 o 
  17   5   7       11.00       31.07     53.32 o 
  18   5   7       32.18       43.84    100.24 o 
  19   5   7       26.10      -33.19     97.27 o 
   0   6   7      127.26      127.52      1.18 o 
   1   6   7      205.91      188.52     73.83 o 
   2   6   7      183.97      190.68     76.36 o 
   3   6   7       18.42       46.74     70.18 o 
   4   6   7       97.79      124.21     69.51 o 
   5   6   7      467.61      538.21     78.31 o 
   6   6   7        6.25       -2.46     46.81 o 
   7   6   7      269.34      266.61     70.63 o 
   8   6   7       48.53       58.67     49.29 o 
   9   6   7      548.38      551.71     58.25 o 
  10   6   7        4.89       19.10     49.85 o 
  11   6   7       27.57       31.07     47.37 o 
  12   6   7      495.02      421.11     58.55 o 
  13   6   7        0.65      -25.36     56.85 o 
  14   6   7        2.53       22.84     55.40 o 
  15   6   7       98.56      143.62     50.09 o 
  16   6   7        3.75        7.53     63.63 o 
  17   6   7        0.16       19.79     56.33 o 
  18   6   7       10.08       -1.87     48.38 o 
   1   7   7      288.62      298.81      1.79 o 
   2   7   7       54.24       55.51     50.68 o 
   3   7   7      558.03      497.28     60.82 o 
   4   7   7       36.24       41.30     48.52 o 
   5   7   7        0.26       27.83     65.93 o 
   6   7   7      380.50      395.84     73.47 o 
   7   7   7        0.31       12.80     66.53 o 
   8   7   7      671.20      590.72     58.70 o 
   9   7   7      331.79      345.58     55.75 o 
  10   7   7       43.79       34.33     52.75 o 
  11   7   7      246.21      297.53     57.04 o 
  12   7   7       53.60       81.32     55.87 o 
  13   7   7       34.04       66.58     56.72 o 
  14   7   7       44.90       65.01     59.85 o 
  15   7   7        2.37       25.04     51.56 o 
  16   7   7       68.29       75.96     62.01 o 
  17   7   7       21.13       38.01     74.13 o 
   0   8   7        0.09        0.10      0.03 o 
   1   8   7       17.49       17.35      0.43 o 
   2   8   7      362.01      278.67     55.52 o 
   3   8   7     1974.74     1766.16     80.01 o 
   4   8   7      355.68      357.05     55.23 o 
   5   8   7       61.04       93.03     50.45 o 
   6   8   7       14.00       51.79     50.45 o 
   7   8   7      207.17      139.32     54.11 o 
   8   8   7      141.71      108.90     43.90 o 
   9   8   7       29.30        1.09     44.24 o 
  10   8   7        0.15      -11.29     47.10 o 
  11   8   7       47.62       38.63     46.64 o 
  12   8   7      124.99      125.17     50.71 o 
  13   8   7      498.03      468.82     58.04 o 
  14   8   7      783.54      643.46     62.98 o 
  15   8   7       12.36       49.68     63.73 o 
   1   9   7        3.16        3.14      0.18 o 
   2   9   7      174.61      158.53     53.29 o 
   3   9   7      645.35      530.48     78.98 o 
   4   9   7      624.90      723.57     80.84 o 
   5   9   7      253.06      215.54     56.19 o 
   6   9   7       80.97       37.66     56.71 o 
   7   9   7      140.01      117.36     81.94 o 
   8   9   7       12.25       37.38     57.06 o 
   9   9   7      143.37      178.71     60.58 o 
  10   9   7       11.41        4.57     47.05 o 
  11   9   7       40.69       25.28     61.66 o 
  12   9   7        0.37       -6.45     63.35 o 
  13   9   7      171.45      137.07     55.18 o 
   0  10   7       20.15       20.32      0.46 o 
   1  10   7       16.67       31.55     56.48 o 
   2  10   7      202.06      130.98     80.67 o 
   3  10   7        1.92      -27.01     61.09 o 
   4  10   7        2.11      -14.89     79.92 o 
   5  10   7       33.81       80.90     57.83 o 
   6  10   7      909.39     1044.74     90.23 o 
   7  10   7        8.76       14.29     55.29 o 
   8  10   7       11.74        5.19     49.36 o 
   9  10   7        8.82       24.35     45.77 o 
  10  10   7        0.18       15.48     44.64 o 
  11  10   7       90.36      155.43     72.18 o 
   1  11   7       13.05      -71.37     89.08 o 
   2  11   7       76.02       62.73     66.98 o 
   3  11   7        6.84      -43.02     92.95 o 
   4  11   7      305.65      349.66     89.98 o 
   5  11   7      363.95      332.10     66.09 o 
   6  11   7       39.14       73.45     89.90 o 
   7  11   7       11.96       15.87     43.47 o 
   8  11   7       16.52       59.00     63.08 o 
   0   0   8      301.80      323.46     78.39 o 
   1   0   8     1977.35     2228.21     74.61 o 
   2   0   8    10009.99    10262.55    245.43 o 
   3   0   8      684.27      790.51     68.10 o 
   4   0   8    10994.42    11922.29    243.88 o 
   5   0   8     3004.70     3206.49    113.47 o 
   6   0   8    10125.76     9597.31    164.73 o 
   7   0   8      258.16      349.97     53.53 o 
   8   0   8     1290.82     1250.01     78.15 o 
   9   0   8      172.20      204.05     45.64 o 
  10   0   8     1769.31     1808.24     79.06 o 
  11   0   8        8.96       -9.12     41.10 o 
  12   0   8        0.95       36.08     50.33 o 
  13   0   8      190.91      223.54     55.09 o 
  14   0   8      339.70      345.90     50.98 o 
  15   0   8     2595.48     2575.11     74.94 o 
  16   0   8        6.87       -0.11     48.33 o 
  17   0   8     1072.21     1109.62     60.75 o 
  18   0   8        1.23       21.17     47.77 o 
  19   0   8      830.99      714.29     61.65 o 
  20   0   8      481.14      464.58     63.80 o 
  21   0   8       30.25        9.11     72.38 o 
   1   1   8     1554.47     1566.41     42.32 o 
   2   1   8      689.40      681.28     39.11 o 
   3   1   8      176.00      153.63     27.28 o 
   4   1   8      564.83      533.96     36.30 o 
   5   1   8     7326.49     8082.77    206.91 o 
   6   1   8      773.02      699.60     34.84 o 
   7   1   8      374.56      333.18     37.38 o 
   8   1   8      718.08      804.66     53.82 o 
   9   1   8       50.84       80.66     37.53 o 
  10   1   8       33.17       42.71     36.44 o 
  11   1   8      258.85      246.61     39.02 o 
  12   1   8       85.39      115.90     36.86 o 
  13   1   8       53.19       51.79     35.56 o 
  14   1   8      186.18      186.06     35.97 o 
  15   1   8      154.86      172.17     37.69 o 
  16   1   8       31.51       41.57     32.14 o 
  17   1   8      206.04      179.66     36.84 o 
  18   1   8       31.93       21.19     43.26 o 
  19   1   8        4.86        5.21     41.31 o 
  20   1   8       12.96       32.14     40.81 o 
  21   1   8      292.99      246.47     51.19 o 
   0   2   8     3170.32     3460.38    134.51 o 
   1   2   8      945.25      907.81     51.95 o 
   2   2   8      116.77      136.55     40.64 o 
   3   2   8     3769.86     3747.88    137.03 o 
   4   2   8     2466.24     2667.97    142.57 o 
   5   2   8     1562.78     1758.30     70.21 o 
   6   2   8     1847.66     2106.77     69.02 o 
   7   2   8      416.93      468.74     43.97 o 
   8   2   8      645.37      537.60     41.00 o 
   9   2   8      403.45      515.26     45.63 o 
  10   2   8       40.25       35.88     38.28 o 
  11   2   8       24.57       28.95     47.78 o 
  12   2   8      429.60      364.32     39.15 o 
  13   2   8      443.00      389.46     39.03 o 
  14   2   8      219.89      257.57     45.91 o 
  15   2   8      261.84      293.87     40.71 o 
  16   2   8      531.71      531.85     53.37 o 
  17   2   8       16.02        9.72     34.70 o 
  18   2   8       46.26       44.68     44.20 o 
  19   2   8        1.39       18.37     39.91 o 
  20   2   8      170.78      165.59     43.96 o 
   1   3   8       67.88       97.27     40.13 o 
   2   3   8       44.03       37.13     39.67 o 
   3   3   8     1443.67     1474.99     57.18 o 
   4   3   8     3477.95     3665.27    138.37 o 
   5   3   8      126.79      123.65     37.55 o 
   6   3   8       11.30       19.01     33.80 o 
   7   3   8      175.29      234.09     44.42 o 
   8   3   8        0.35       -2.50     40.83 o 
   9   3   8        3.27       19.05     40.74 o 
  10   3   8      181.17      156.90     48.88 o 
  11   3   8      124.86      130.01     41.26 o 
  12   3   8       68.56       92.16     50.63 o 
  13   3   8       22.00       36.74     40.57 o 
  14   3   8      253.53      294.43     79.49 o 
  15   3   8      747.27      862.01     93.36 o 
  16   3   8       43.75       32.42     42.65 o 
  17   3   8        2.45       15.95     39.81 o 
  18   3   8       32.36       51.29     60.31 o 
  19   3   8       39.14       62.39     39.32 o 
  20   3   8       10.98       30.21     44.65 o 
   0   4   8        6.45       39.30     65.27 o 
   1   4   8     2841.46     2842.83    321.43 o 
   2   4   8     2244.31     2205.07     98.50 o 
   3   4   8      308.82      341.51     70.71 o 
   4   4   8     1419.08     1439.51     88.21 o 
   5   4   8      206.44      215.82     38.45 o 
   6   4   8     1041.24     1098.46     60.44 o 
   7   4   8        1.94       10.28     38.74 o 
   8   4   8       52.77       64.42     40.51 o 
   9   4   8      390.62      419.17     44.74 o 
  10   4   8     3948.18     3941.53    216.38 o 
  11   4   8     1592.73     1535.69     51.90 o 
  12   4   8     1740.77     1749.16    111.98 o 
  13   4   8      480.45      416.18     55.90 o 
  14   4   8      222.62      187.38     46.31 o 
  15   4   8       19.70       92.76     48.67 o 
  16   4   8       81.57       92.73     57.97 o 
  17   4   8       58.02      103.07     61.47 o 
  18   4   8        0.11       16.89     93.02 o 
  19   4   8      199.32      218.36     64.50 o 
   1   5   8      267.65      270.71     72.27 o 
   2   5   8     1309.94     1594.67     91.03 o 
   3   5   8      153.72      176.91     51.27 o 
   4   5   8     1167.53     1282.95     84.69 o 
   5   5   8      866.40      842.04     67.76 o 
   6   5   8      978.47      938.59     83.78 o 
   7   5   8      267.89      311.62     53.75 o 
   8   5   8      236.43      177.38     44.07 o 
   9   5   8      241.43      260.21     37.47 o 
  10   5   8        2.09      -19.07     32.30 o 
  11   5   8     1514.15     1490.71     54.12 o 
  12   5   8      142.64      105.81     36.94 o 
  13   5   8      286.87      333.99     47.29 o 
  14   5   8      173.89      206.85     37.80 o 
  15   5   8       57.90       82.71     60.06 o 
  16   5   8       31.39       21.10     41.37 o 
  17   5   8        8.02      -53.06     66.90 o 
  18   5   8       32.70       39.14     70.47 o 
  19   5   8      158.55       84.47     66.98 o 
   0   6   8     2286.32     2104.12     84.98 o 
   1   6   8      177.72      175.35     71.08 o 
   2   6   8      869.52      851.33     67.91 o 
   3   6   8      312.41      285.52     55.52 o 
   4   6   8       11.14      -18.23     69.73 o 
   5   6   8      593.40      609.19     76.75 o 
   6   6   8      178.28      177.50     52.17 o 
   7   6   8       81.47       66.68     48.67 o 
   8   6   8     1172.21     1027.66     55.44 o 
   9   6   8     1144.78     1095.70     73.98 o 
  10   6   8        1.29      -32.94     39.12 o 
  11   6   8     1352.33     1257.54     61.51 o 
  12   6   8      633.48      677.85     62.05 o 
  13   6   8       61.09       61.33     54.96 o 
  14   6   8      488.82      475.57     56.68 o 
  15   6   8       29.99       25.66     58.72 o 
  16   6   8       86.59      108.77     53.86 o 
  17   6   8       33.82       31.54     57.23 o 
  18   6   8      109.83      140.09     66.35 o 
   1   7   8       15.24       -1.42     49.86 o 
   2   7   8       39.72       30.81     71.29 o 
   3   7   8        0.99       30.44     68.83 o 
   4   7   8      515.30      526.29     74.00 o 
   5   7   8       37.26        3.94     67.65 o 
   6   7   8      252.30      159.80     72.34 o 
   7   7   8      350.14      427.91     73.61 o 
   8   7   8       42.53       62.68     51.34 o 
   9   7   8      587.28      528.26     50.74 o 
  10   7   8       33.24       61.58     43.78 o 
  11   7   8      151.76      106.05     43.66 o 
  12   7   8       29.35       45.18     55.91 o 
  13   7   8       71.24       87.64     59.75 o 
  14   7   8      143.06      128.65     53.61 o 
  15   7   8       15.98       59.30     67.48 o 
  16   7   8       23.26       78.04     71.59 o 
   0   8   8      280.11      292.02      1.77 o 
   1   8   8       40.77        3.42     72.86 o 
   2   8   8        4.64       30.66     70.69 o 
   3   8   8        5.52        6.40     49.41 o 
   4   8   8       60.03       53.21     49.86 o 
   5   8   8        0.25       11.76     46.36 o 
   6   8   8      261.73      360.67     74.50 o 
   7   8   8      135.45      146.98     68.92 o 
   8   8   8       42.68       57.31     52.74 o 
   9   8   8      114.59      121.66     44.35 o 
  10   8   8       30.12       39.54     43.42 o 
  11   8   8      372.37      379.26     61.98 o 
  12   8   8       67.51       53.37     59.35 o 
  13   8   8       42.82       30.15     52.64 o 
  14   8   8       31.71      -13.90     60.77 o 
  15   8   8      249.21      222.29     65.54 o 
   1   9   8       30.11       32.44     74.49 o 
   2   9   8       76.56      112.96     56.33 o 
   3   9   8       61.44       33.64     73.90 o 
   4   9   8       18.60       41.08     72.85 o 
   5   9   8       26.83       35.72     51.65 o 
   6   9   8        0.43      -32.00     72.18 o 
   7   9   8       45.42       26.05     52.47 o 
   8   9   8       16.76       11.89     48.98 o 
   9   9   8       25.81       52.94     58.76 o 
  10   9   8       76.42       73.32     60.23 o 
  11   9   8       40.04       34.66     51.66 o 
  12   9   8       21.19       43.63     60.41 o 
  13   9   8       95.93       70.51     52.28 o 
   0  10   8      440.55      459.98      2.23 o 
   1  10   8      851.53      836.57     72.51 o 
   2  10   8       70.21      118.18     67.42 o 
   3  10   8       97.56      116.17     79.33 o 
   4  10   8       30.70       39.44     55.15 o 
   5  10   8       82.28      110.81     81.94 o 
   6  10   8      239.40      181.00     59.69 o 
   7  10   8      375.00      409.07     91.10 o 
   8  10   8       72.34       67.37     46.75 o 
   9  10   8        0.86       57.09     62.15 o 
  10  10   8        2.60       50.09     50.73 o 
  11  10   8       13.54       90.54     64.37 o 
   1  11   8       33.89        0.14     89.45 o 
   2  11   8      130.44      157.70     88.27 o 
   3  11   8       40.76      -14.21     65.34 o 
   4  11   8      399.66      293.70     68.10 o 
   5  11   8       69.91      100.47     87.29 o 
   6  11   8      284.39      283.27     67.58 o 
   7  11   8       28.43       99.05     61.03 o 
   1   1   9       44.71       58.01     28.48 o 
   2   1   9      135.45      107.52     29.50 o 
   3   1   9      472.65      465.35     34.83 o 
   4   1   9       44.30       55.42     29.37 o 
   5   1   9     3335.88     3594.62     77.45 o 
   6   1   9      928.54      977.40     37.49 o 
   7   1   9        0.05       10.72     30.48 o 
   8   1   9      942.21     1035.12     56.89 o 
   9   1   9     2079.70     2078.77     56.79 o 
  10   1   9       34.20       50.34     40.54 o 
  11   1   9        4.35       28.25     38.95 o 
  12   1   9      594.08      630.72     46.23 o 
  13   1   9      304.30      292.45     35.53 o 
  14   1   9       44.33       47.13     34.03 o 
  15   1   9       46.68       35.90     31.89 o 
  16   1   9      206.36      239.88     38.06 o 
  17   1   9        9.31        6.18     37.30 o 
  18   1   9      709.43      687.31     45.43 o 
  19   1   9      558.41      600.60     47.12 o 
  20   1   9      295.18      273.40     47.38 o 
   0   2   9      650.55      669.01     81.84 o 
   1   2   9     5349.57     5597.01    101.08 o 
   2   2   9     3420.28     3616.14     93.55 o 
   3   2   9        9.52        6.74     30.84 o 
   4   2   9      201.45      256.09     38.85 o 
   5   2   9     1015.24      923.91     82.60 o 
   6   2   9      364.41      370.78     40.19 o 
   7   2   9      962.85      993.79     57.08 o 
   8   2   9     1798.59     1871.15    136.26 o 
   9   2   9       80.39      100.36     49.20 o 
  10   2   9      192.32      150.15     41.44 o 
  11   2   9     2433.80     2564.29    162.08 o 
  12   2   9      300.83      308.69     43.05 o 
  13   2   9      158.44      145.54     40.76 o 
  14   2   9      619.20      607.21     47.76 o 
  15   2   9      153.16      153.44     51.64 o 
  16   2   9      145.26      130.24     46.74 o 
  17   2   9     1940.53     1860.31    143.66 o 
  18   2   9       29.56       53.89     46.53 o 
  19   2   9      512.72      525.54     57.10 o 
  20   2   9      175.86      207.78     44.17 o 
   1   3   9      233.79      212.97     42.52 o 
   2   3   9        5.80        9.44     36.64 o 
   3   3   9     1807.48     1862.88     56.01 o 
   4   3   9      617.43      624.89     44.15 o 
   5   3   9     3790.49     3906.16    283.27 o 
   6   3   9      489.12      479.44     43.91 o 
   7   3   9     2145.99     2163.65     59.08 o 
   8   3   9        9.80        6.27     36.05 o 
   9   3   9      314.34      352.93     53.21 o 
  10   3   9      699.17      766.74     47.94 o 
  11   3   9      347.16      340.04     43.47 o 
  12   3   9       94.95       78.07     39.98 o 
  13   3   9      449.75      371.21     54.48 o 
  14   3   9        5.85       19.57     53.88 o 
  15   3   9      251.11      302.92     39.23 o 
  16   3   9      169.72      177.14     47.62 o 
  17   3   9       23.17       24.75     46.47 o 
  18   3   9        2.93       16.06     47.23 o 
  19   3   9       18.49       36.23     44.76 o 
  20   3   9      173.25      137.51     47.10 o 
   0   4   9     4497.80     4458.60    123.55 o 
   1   4   9     1011.50     1002.96     49.69 o 
   2   4   9        6.49       20.87     37.82 o 
   3   4   9       30.81      -13.69     45.17 o 
   4   4   9      228.91      233.56     69.81 o 
   5   4   9       17.11       27.78     38.78 o 
   6   4   9       66.19      120.68     35.59 o 
   7   4   9      166.04      117.11     33.67 o 
   8   4   9       47.78       64.16     36.69 o 
   9   4   9     2637.15     2402.92    120.39 o 
  10   4   9      410.85      444.54     41.26 o 
  11   4   9      368.53      313.56     40.07 o 
  12   4   9      271.61      277.60     41.90 o 
  13   4   9       46.38      145.30     53.48 o 
  14   4   9      291.49      244.80     54.09 o 
  15   4   9      379.61      376.68     42.73 o 
  16   4   9        3.70       19.05     60.65 o 
  17   4   9       50.72      104.03     60.57 o 
  18   4   9        0.39       -4.99     49.98 o 
  19   4   9       41.76       12.40     64.33 o 
   1   5   9      182.86      212.26     43.15 o 
   2   5   9       12.17       23.67     62.81 o 
   3   5   9       36.31       14.21     64.15 o 
   4   5   9       79.63       55.22     50.61 o 
   5   5   9       12.58        9.38     68.91 o 
   6   5   9       92.76      128.07     67.72 o 
   7   5   9      165.06      154.20     49.61 o 
   8   5   9       25.07       32.03     48.04 o 
   9   5   9      694.62      642.70     42.49 o 
  10   5   9      175.63      159.68     43.88 o 
  11   5   9        0.50        4.42     36.43 o 
  12   5   9      137.55      123.48     45.64 o 
  13   5   9       21.30       25.28     34.32 o 
  14   5   9        6.24       71.45     55.85 o 
  15   5   9        2.81       37.86     41.98 o 
  16   5   9       25.28       25.72     48.44 o 
  17   5   9        0.32       13.99     93.24 o 
  18   5   9        1.77      -40.40     68.31 o 
   0   6   9     1690.95     1593.32     75.99 o 
   1   6   9       35.63       81.12     42.25 o 
   2   6   9      710.49      836.77     79.74 o 
   3   6   9        0.20       44.28     66.97 o 
   4   6   9      514.88      538.44     75.93 o 
   5   6   9      226.47      189.12     69.74 o 
   6   6   9      198.77      207.79     52.99 o 
   7   6   9     1509.29     1431.90     86.92 o 
   8   6   9       97.01      109.19     53.52 o 
   9   6   9        0.00       -2.11     48.71 o 
  10   6   9        1.95      -18.38     49.95 o 
  11   6   9      330.95      275.94     48.87 o 
  12   6   9       66.72       73.18     41.76 o 
  13   6   9      325.38      352.01     63.97 o 
  14   6   9       84.36       65.13     49.42 o 
  15   6   9       36.05       86.41     42.91 o 
  16   6   9        7.02        8.73     51.75 o 
  17   6   9        5.52      -17.65     65.33 o 
   1   7   9        8.83       29.54     70.32 o 
   2   7   9      134.85      117.51     73.82 o 
   3   7   9        0.12      120.26     69.51 o 
   4   7   9      126.10      188.29     68.32 o 
   5   7   9       28.67       59.45     66.08 o 
   6   7   9      219.15      163.96     69.88 o 
   7   7   9      178.70      187.69     51.21 o 
   8   7   9       13.51       12.16     40.26 o 
   9   7   9       13.83       36.10     53.11 o 
  10   7   9       64.74       66.52     51.45 o 
  11   7   9      181.16      157.39     46.20 o 
  12   7   9       24.50       69.79     46.16 o 
  13   7   9       55.33      100.00     59.37 o 
  14   7   9       33.69       24.49     50.90 o 
  15   7   9        0.13       13.02     62.81 o 
  16   7   9       12.79       52.79     53.75 o 
   0   8   9        0.14       69.35     80.22 o 
   1   8   9       25.65      -21.87     55.81 o 
   2   8   9      174.76      214.71     70.62 o 
   3   8   9      239.48      278.28     79.49 o 
   4   8   9       27.33       77.76     52.31 o 
   5   8   9      646.59      588.17     80.33 o 
   6   8   9      121.57      171.39     68.76 o 
   7   8   9       92.87       72.56     49.93 o 
   8   8   9       90.65       90.78     44.61 o 
   9   8   9       15.36       17.62     54.43 o 
  10   8   9       31.77       24.21     45.51 o 
  11   8   9       35.29       69.49     58.36 o 
  12   8   9       72.07       46.71     59.30 o 
  13   8   9      130.91      101.28     52.07 o 
  14   8   9       14.36       28.52     65.13 o 
   1   9   9      136.10      159.85     76.66 o 
   2   9   9       26.34       76.42     53.88 o 
   3   9   9       24.78       18.09     74.34 o 
   4   9   9      147.36      150.78     54.85 o 
   5   9   9      373.45      347.44     78.75 o 
   6   9   9        0.00       36.46     79.70 o 
   7   9   9      258.58      206.23     78.97 o 
   8   9   9      226.93      217.55     62.64 o 
   9   9   9       12.31       38.71     52.12 o 
  10   9   9        1.70       27.89     58.45 o 
  11   9   9       86.12      115.11     49.12 o 
  12   9   9      154.16      171.59     64.55 o 
  13   9   9       19.39       49.54     71.78 o 
   0  10   9     1135.38     1113.89     97.32 o 
   1  10   9      160.77      122.87     60.13 o 
   2  10   9        9.04       16.67     58.12 o 
   3  10   9       26.34       82.30     85.58 o 
   4  10   9       63.15      109.84     87.96 o 
   5  10   9       10.27       28.05     53.95 o 
   6  10   9       11.91       27.16     89.67 o 
   7  10   9       58.24       51.65     60.35 o 
   8  10   9       42.83       64.76     51.34 o 
   9  10   9        0.44      -20.07     51.60 o 
  10  10   9       28.23       43.79     64.10 o 
   1  11   9       41.76       67.18     61.69 o 
   2  11   9      186.78      225.79     87.45 o 
   3  11   9      228.48      277.23     91.99 o 
   4  11   9       45.52      100.25     61.39 o 
   5  11   9      320.65      247.17     67.20 o 
   6  11   9       15.77       56.85     92.28 o 
   0   0  10     6553.63     6758.48    186.08 o 
   1   0  10     1410.99     1639.70     78.06 o 
   2   0  10     3098.22     3414.41    117.34 o 
   3   0  10     1118.99     1125.28     90.36 o 
   4   0  10      318.47      251.23     54.12 o 
   5   0  10    11833.59    12178.70    179.20 o 
   6   0  10     5057.02     5071.75    114.20 o 
   7   0  10       78.11       19.95     66.31 o 
   8   0  10      860.48      929.03     78.41 o 
   9   0  10     1558.01     1742.42     87.10 o 
  10   0  10      201.09      231.47     51.95 o 
  11   0  10       93.26      105.21     63.32 o 
  12   0  10        7.18       16.85     57.22 o 
  13   0  10      650.69      708.71     67.74 o 
  14   0  10      732.90      681.86     53.02 o 
  15   0  10     8202.35     8256.30    189.00 o 
  16   0  10      273.54      264.06     65.53 o 
  17   0  10      433.32      493.56     70.19 o 
  18   0  10      538.97      657.55     70.19 o 
  19   0  10      717.14      672.10     77.78 o 
  20   0  10     1834.36     1840.92    107.84 o 
   1   1  10      266.21      294.50     29.33 o 
   2   1  10     1352.95     1498.35     46.34 o 
   3   1  10     7688.84     8265.42    193.16 o 
   4   1  10       23.21       45.52     26.28 o 
   5   1  10     3848.06     4070.24     87.55 o 
   6   1  10      275.69      327.13     30.71 o 
   7   1  10     1085.90     1093.80     44.57 o 
   8   1  10      250.77      354.19     48.98 o 
   9   1  10       45.31       63.18     32.89 o 
  10   1  10      273.25      296.68     51.20 o 
  11   1  10     1126.41     1217.95     58.95 o 
  12   1  10       30.88       23.16     36.16 o 
  13   1  10        9.13      -17.14     31.48 o 
  14   1  10      162.25      199.95     40.62 o 
  15   1  10       40.25       83.92     39.17 o 
  16   1  10        0.01       26.28     38.78 o 
  17   1  10        0.01       10.54     36.75 o 
  18   1  10      124.21      106.41     40.64 o 
  19   1  10       21.76       14.07     46.26 o 
  20   1  10      126.02      145.34     58.05 o 
   0   2  10     3757.68     4181.68    136.97 o 
   1   2  10      260.01      300.33     38.76 o 
   2   2  10      404.88      441.41     40.76 o 
   3   2  10        3.49      -18.31     36.18 o 
   4   2  10        1.50       18.46     32.38 o 
   5   2  10      927.82      915.01     39.91 o 
   6   2  10      556.73      525.52     50.71 o 
   7   2  10     3246.54     3394.64     71.93 o 
   8   2  10      253.13      245.07     41.72 o 
   9   2  10      380.86      390.98     38.55 o 
  10   2  10       26.65       51.63     48.32 o 
  11   2  10        2.66       19.90     38.46 o 
  12   2  10      103.74       89.66     41.15 o 
  13   2  10     1316.96     1472.94     54.02 o 
  14   2  10      648.05      617.90     53.95 o 
  15   2  10       39.96       45.31     41.13 o 
  16   2  10        0.65       -3.43     41.26 o 
  17   2  10      812.95      792.01     48.14 o 
  18   2  10        0.12       -8.08     41.58 o 
  19   2  10      105.05       98.35     51.86 o 
  20   2  10        1.42       -4.31     46.79 o 
   1   3  10     1044.95     1073.42     61.34 o 
   2   3  10      631.06      807.10     57.35 o 
   3   3  10      435.23      504.35     35.50 o 
   4   3  10        0.05        3.28     28.52 o 
   5   3  10      168.30      124.12     39.25 o 
   6   3  10       41.89       45.76     31.22 o 
   7   3  10       66.25       94.43     43.69 o 
   8   3  10      498.83      641.77     46.67 o 
   9   3  10      421.22      483.04     53.27 o 
  10   3  10        0.06       54.80     48.20 o 
  11   3  10       15.68       33.34     40.25 o 
  12   3  10      349.32      374.19     50.77 o 
  13   3  10       18.34       26.57     55.51 o 
  14   3  10       72.66       51.51     37.85 o 
  15   3  10        9.71        9.05     42.23 o 
  16   3  10      189.28      188.15     51.73 o 
  17   3  10       61.08       72.66     57.76 o 
  18   3  10       34.00       34.79     49.60 o 
  19   3  10       45.96       42.37     46.35 o 
   0   4  10       31.89       52.99     66.83 o 
   1   4  10      102.24      112.67     37.25 o 
   2   4  10      470.42      467.86     71.50 o 
   3   4  10       75.31       49.04     47.73 o 
   4   4  10       14.50       -9.97     43.84 o 
   5   4  10      109.46      115.70     34.71 o 
   6   4  10       62.85       61.89     37.44 o 
   7   4  10        2.73        3.77     31.38 o 
   8   4  10      435.41      419.27     46.38 o 
   9   4  10      236.76      232.59     39.24 o 
  10   4  10      228.13      238.09     35.85 o 
  11   4  10       91.35       98.83     41.25 o 
  12   4  10      155.05      150.48     42.27 o 
  13   4  10      410.35      385.03     47.76 o 
  14   4  10        1.44      -12.21     50.18 o 
  15   4  10       10.85       -3.20     59.69 o 
  16   4  10       19.53       10.87     58.12 o 
  17   4  10       46.55       19.39     39.41 o 
  18   4  10       34.12        1.64     41.33 o 
  19   4  10       34.65       55.38     64.52 o 
   1   5  10       35.52       40.31     41.19 o 
   2   5  10      234.65      240.09     38.78 o 
   3   5  10        3.24       61.03     63.25 o 
   4   5  10       98.32       99.87     68.76 o 
   5   5  10        0.08      -19.49     65.79 o 
   6   5  10        0.04        8.34     67.79 o 
   7   5  10        0.00       37.88     46.14 o 
   8   5  10       45.94       25.57     32.02 o 
   9   5  10       23.53       31.36     42.12 o 
  10   5  10      333.27      252.98     45.58 o 
  11   5  10     1176.61     1258.30     72.02 o 
  12   5  10        9.93       10.53     43.92 o 
  13   5  10       62.20       93.14     34.50 o 
  14   5  10      105.74      118.48     56.19 o 
  15   5  10       37.69       58.84     45.37 o 
  16   5  10       72.34       35.62     50.24 o 
  17   5  10       34.37       58.93     83.42 o 
  18   5  10       70.99       91.09     88.63 o 
   0   6  10       20.21       19.43     49.78 o 
   1   6  10       21.66        3.26     33.68 o 
   2   6  10        2.93       64.58     35.55 o 
   3   6  10      107.35       83.35     49.19 o 
   4   6  10       88.75       68.32     48.23 o 
   5   6  10      891.92      852.25     63.29 o 
   6   6  10        0.47       -7.52     67.42 o 
   7   6  10     1563.58     1569.94     89.23 o 
   8   6  10      112.29      105.42     52.54 o 
   9   6  10      334.82      319.89     44.64 o 
  10   6  10       81.55       64.04     53.05 o 
  11   6  10      298.39      323.09     62.52 o 
  12   6  10       36.63       22.21     48.29 o 
  13   6  10      126.82       93.45     57.86 o 
  14   6  10        4.34       21.08     36.11 o 
  15   6  10        8.33       -6.80     55.69 o 
  16   6  10        1.29       60.03     61.45 o 
  17   6  10       18.39      -11.59     43.96 o 
   1   7  10      276.16      241.87     55.89 o 
   2   7  10      201.53      184.87     59.32 o 
   3   7  10       13.42       -3.42     49.04 o 
   4   7  10      581.44      567.32     84.27 o 
   5   7  10       21.27       21.43     67.49 o 
   6   7  10       19.68       -4.39     46.36 o 
   7   7  10      243.53      235.86     70.86 o 
   8   7  10      194.08      132.69     51.43 o 
   9   7  10       61.16       64.54     42.34 o 
  10   7  10       15.08       55.86     52.90 o 
  11   7  10       63.18      101.86     60.36 o 
  12   7  10        4.14       23.19     45.47 o 
  13   7  10       53.04       28.03     62.29 o 
  14   7  10       79.96       74.60     54.45 o 
  15   7  10        8.90      109.50     66.40 o 
  16   7  10        2.18       10.74     50.67 o 
   0   8  10      999.81     1023.20     97.10 o 
   1   8  10     1669.05     1695.88     72.21 o 
   2   8  10      111.38       89.01     79.86 o 
   3   8  10     2598.69     2816.96    107.16 o 
   4   8  10       38.77       94.29     55.74 o 
   5   8  10        0.58       22.25     68.46 o 
   6   8  10       62.68       50.98     50.53 o 
   7   8  10        0.03       18.75     70.62 o 
   8   8  10        5.16       -1.21     53.43 o 
   9   8  10      417.38      365.47     49.37 o 
  10   8  10        0.91       10.00     56.08 o 
  11   8  10       13.19      -17.26     44.26 o 
  12   8  10       65.17       97.56     60.20 o 
  13   8  10      198.77      205.26     56.01 o 
  14   8  10       54.09       69.69     64.19 o 
   1   9  10       72.09       69.79     49.10 o 
   2   9  10      298.12      340.80     60.80 o 
   3   9  10      202.52      226.40     83.05 o 
   4   9  10      273.82      182.42     62.44 o 
   5   9  10      403.12      381.32     85.44 o 
   6   9  10      126.21      125.55     55.07 o 
   7   9  10      148.87      137.46     79.04 o 
   8   9  10        1.43        8.78     49.84 o 
   9   9  10       84.47      113.71     61.85 o 
  10   9  10        4.14       13.91     50.90 o 
  11   9  10       93.91       77.01     62.41 o 
  12   9  10       31.00       38.19     62.77 o 
   0  10  10      932.17      982.14     98.72 o 
   1  10  10       79.78       99.60     51.42 o 
   2  10  10      395.98      412.34     67.73 o 
   3  10  10      181.75      221.63     82.83 o 
   4  10  10        4.09      -78.44     78.44 o 
   5  10  10      293.38      213.23     64.52 o 
   6  10  10        1.23      -13.32     62.13 o 
   7  10  10       63.17       95.85     86.70 o 
   8  10  10        8.21       15.28     49.45 o 
   9  10  10        0.08       21.66     53.57 o 
   1  11  10       93.99      109.51     53.31 o 
   2  11  10       97.89       76.16     63.66 o 
   3  11  10       60.53      -20.25     92.05 o 
   4  11  10       53.70       72.26     88.86 o 
   1   1  11       49.55       47.40     27.10 o 
   2   1  11     1647.03     1845.25     47.14 o 
   3   1  11       50.54       68.15     31.18 o 
   4   1  11        3.69        3.28     25.13 o 
   5   1  11      213.38      180.34     34.17 o 
   6   1  11       31.60       42.07     35.16 o 
   7   1  11      178.16      254.99     38.05 o 
   8   1  11      225.02      258.78     38.75 o 
   9   1  11      687.85      814.98     50.39 o 
  10   1  11       14.50       18.57     40.01 o 
  11   1  11      208.55      245.11     54.25 o 
  12   1  11       26.12       73.65     44.29 o 
  13   1  11       54.81       54.69     36.90 o 
  14   1  11       75.91      113.95     34.49 o 
  15   1  11      441.73      461.21     44.15 o 
  16   1  11       61.91       64.02     36.06 o 
  17   1  11      922.38      947.14     51.67 o 
  18   1  11      304.33      306.77     40.41 o 
  19   1  11       28.88       36.89     41.74 o 
   0   2  11     1429.64     1512.91    133.55 o 
   1   2  11       50.63       56.82     34.19 o 
   2   2  11      763.83      837.81     37.31 o 
   3   2  11     3016.29     3486.08     87.42 o 
   4   2  11      113.97      123.66     29.82 o 
   5   2  11      428.56      502.16     45.28 o 
   6   2  11      354.34      403.73     35.29 o 
   7   2  11        6.10       -0.36     33.50 o 
   8   2  11     1717.70     1876.79     87.53 o 
   9   2  11      165.84      186.98     35.49 o 
  10   2  11       86.78       74.56     39.86 o 
  11   2  11     1407.96     1375.91     60.75 o 
  12   2  11     2191.59     2207.92    119.25 o 
  13   2  11       19.82        0.31     39.58 o 
  14   2  11      835.03      815.00     48.41 o 
  15   2  11      188.72      191.26     52.84 o 
  16   2  11      257.38      264.28     44.33 o 
  17   2  11      149.19      163.65     38.29 o 
  18   2  11      396.83      435.50     54.39 o 
  19   2  11      124.76      113.17     46.63 o 
   1   3  11     1779.37     1764.78     67.53 o 
   2   3  11      342.75      349.01     36.87 o 
   3   3  11       16.36       44.80     37.19 o 
   4   3  11      387.67      387.33     43.08 o 
   5   3  11       43.94       68.63     32.75 o 
   6   3  11       44.97       31.78     36.97 o 
   7   3  11      152.93      174.50     49.05 o 
   8   3  11      170.38      129.62     40.88 o 
   9   3  11      226.82      221.22     35.57 o 
  10   3  11      792.46      835.28     49.14 o 
  11   3  11        9.25       66.09     48.67 o 
  12   3  11       40.44       67.83     40.19 o 
  13   3  11     1279.01     1325.18    157.99 o 
  14   3  11      282.07      317.52     52.81 o 
  15   3  11        5.06       26.16     42.41 o 
  16   3  11      148.04      160.06     57.07 o 
  17   3  11       14.14       14.60     54.60 o 
  18   3  11        4.46       39.51     43.96 o 
  19   3  11       72.90      106.13     52.02 o 
   0   4  11       64.73       38.55     49.64 o 
   1   4  11      314.70      315.82     46.36 o 
   2   4  11        0.80       13.91     47.23 o 
   3   4  11      107.66      113.21     48.88 o 
   4   4  11      263.68      266.06     50.72 o 
   5   4  11      216.66      198.09     35.63 o 
   6   4  11        7.61        8.28     39.84 o 
   7   4  11      247.76      315.76     40.27 o 
   8   4  11      363.68      348.60     41.05 o 
   9   4  11     4294.25     4144.80     73.18 o 
  10   4  11     1438.56     1494.63    142.25 o 
  11   4  11      335.38      329.28     43.53 o 
  12   4  11      359.91      373.58     52.17 o 
  13   4  11       41.38       58.28     43.52 o 
  14   4  11      183.08      194.96     72.42 o 
  15   4  11       48.19       45.92     57.67 o 
  16   4  11       94.65       98.03     39.86 o 
  17   4  11        0.07        5.25     46.07 o 
  18   4  11        3.99       -8.00     50.42 o 
   1   5  11      155.29      133.97     50.81 o 
   2   5  11      234.30      313.22     52.05 o 
   3   5  11        1.17       21.09     48.38 o 
   4   5  11      582.94      495.13     72.88 o 
   5   5  11      219.04      229.61     70.33 o 
   6   5  11      110.14       55.75     69.06 o 
   7   5  11      128.96      154.43     50.23 o 
   8   5  11       98.03       80.77     36.90 o 
   9   5  11      487.63      453.69     42.09 o 
  10   5  11     1100.28     1084.50     52.54 o 
  11   5  11       16.39       27.77     36.59 o 
  12   5  11       20.39       57.40     45.07 o 
  13   5  11      291.52      285.99     43.97 o 
  14   5  11       45.14       85.88     57.20 o 
  15   5  11      356.31      390.39     51.57 o 
  16   5  11      139.77      124.32     56.57 o 
  17   5  11       65.12       52.39     88.26 o 
   0   6  11     1105.43      945.98     69.56 o 
   1   6  11       67.15       63.88     42.83 o 
   2   6  11     1058.19     1119.79     73.16 o 
   3   6  11       39.98       32.87     51.89 o 
   4   6  11      852.73      866.21     67.45 o 
   5   6  11      463.47      408.73     62.01 o 
   6   6  11       33.36        3.87     68.39 o 
   7   6  11     1680.53     1418.64     88.94 o 
   8   6  11      367.68      351.15     48.61 o 
   9   6  11      237.13      302.86     82.83 o 
  10   6  11        1.38       10.74     43.46 o 
  11   6  11       48.35       49.48     52.88 o 
  12   6  11        2.23      -11.63     46.79 o 
  13   6  11        0.00       38.94     61.77 o 
  14   6  11        4.94       22.97     43.05 o 
  15   6  11        0.01      -38.14     45.18 o 
  16   6  11       88.46      101.82     52.22 o 
   1   7  11       87.92       97.74     55.11 o 
   2   7  11        4.23       19.06     44.00 o 
   3   7  11     1037.36     1003.88     70.74 o 
   4   7  11       62.51       39.22     73.75 o 
   5   7  11      150.98      223.71     77.32 o 
   6   7  11      272.03      197.83     58.50 o 
   7   7  11       88.99      108.88     66.98 o 
   8   7  11        3.02       -5.13     42.78 o 
   9   7  11       13.61       31.11     52.18 o 
  10   7  11       95.47      107.81     47.58 o 
  11   7  11       96.24      162.97     62.42 o 
  12   7  11       35.60       18.89     46.81 o 
  13   7  11        8.04      -29.69     64.55 o 
  14   7  11       13.47       10.52     47.67 o 
  15   7  11       17.31      -38.63     70.22 o 
   0   8  11      353.63      326.46     66.24 o 
   1   8  11      728.21      779.15     66.98 o 
   2   8  11     1045.74     1071.81     59.60 o 
   3   8  11        1.14       66.90     77.02 o 
   4   8  11      156.57      122.05     55.52 o 
   5   8  11       82.58      138.87     74.94 o 
   6   8  11       11.34       40.04     51.65 o 
   7   8  11        2.35        5.66     72.41 o 
   8   8  11       93.02       79.37     46.96 o 
   9   8  11       67.51       95.69     60.50 o 
  10   8  11        0.01       13.96     45.69 o 
  11   8  11      121.74      136.05     68.65 o 
  12   8  11       57.46       43.78     53.78 o 
  13   8  11       71.13       89.71     61.50 o 
   1   9  11      156.78      149.02     48.84 o 
   2   9  11       16.81       29.51     58.15 o 
   3   9  11        6.51      110.29     82.16 o 
   4   9  11      487.53      409.68     65.05 o 
   5   9  11       69.22       86.85     79.48 o 
   6   9  11       39.35       90.64     77.24 o 
   7   9  11       92.11       50.68     60.43 o 
   8   9  11        0.22       18.40     50.35 o 
   9   9  11        3.45      -12.27     62.48 o 
  10   9  11       22.04       65.79     49.58 o 
  11   9  11       50.09       45.87     61.09 o 
   0  10  11     2057.56     2166.95    122.98 o 
   1  10  11       99.04      143.88     53.01 o 
   2  10  11        6.16       44.88     48.73 o 
   3  10  11      795.51      702.12     54.52 o 
   4  10  11       76.67      208.59     85.51 o 
   5  10  11       43.24      -24.03     84.16 o 
   6  10  11      128.71      120.41     84.47 o 
   7  10  11       11.98       25.82     60.79 o 
   8  10  11      122.36      155.02     62.54 o 
   1  11  11       20.86       71.85     53.60 o 
   2  11  11       55.24       51.43     51.84 o 
   0   0  12     1162.20     1348.79     97.51 o 
   1   0  12       84.99       56.07     39.38 o 
   2   0  12     3387.07     3812.68     95.21 o 
   3   0  12     6354.03     6956.52    464.96 o 
   4   0  12     2535.65     2868.10    107.31 o 
   5   0  12     1443.32     1443.81     73.60 o 
   6   0  12      871.62      954.56     80.13 o 
   7   0  12      151.32      157.11     69.06 o 
   8   0  12      494.10      540.60     73.02 o 
   9   0  12       72.85       80.60     67.50 o 
  10   0  12      515.49      570.96     74.30 o 
  11   0  12        0.31       -0.44     67.35 o 
  12   0  12        1.48      -13.47     47.70 o 
  13   0  12      293.86      261.77     71.60 o 
  14   0  12     1522.65     1393.77     69.63 o 
  15   0  12       56.49       73.82     75.24 o 
  16   0  12      997.71      992.01     71.03 o 
  17   0  12        5.34      -41.08     54.69 o 
  18   0  12      149.74      220.58     87.00 o 
  19   0  12        0.00        2.68     85.80 o 
   1   1  12       92.29       72.42     23.51 o 
   2   1  12      215.45      286.25     31.55 o 
   3   1  12      101.90       77.16     27.12 o 
   4   1  12       75.51      133.61     27.35 o 
   5   1  12       55.64       51.93     41.07 o 
   6   1  12     1885.04     2094.45     73.10 o 
   7   1  12       84.23      133.24     36.87 o 
   8   1  12       81.63       82.62     42.50 o 
   9   1  12      151.90      194.48     38.46 o 
  10   1  12      135.25      176.51     46.84 o 
  11   1  12       18.86        0.79     36.19 o 
  12   1  12      376.85      365.27     47.82 o 
  13   1  12      524.43      509.04     49.75 o 
  14   1  12        0.54       42.42     44.67 o 
  15   1  12      640.48      602.73     41.93 o 
  16   1  12        4.17       32.03     40.96 o 
  17   1  12        2.23       15.10     39.78 o 
  18   1  12      284.19      254.56     43.20 o 
  19   1  12      233.06      281.22     50.52 o 
   0   2  12     7489.03     8033.72    163.56 o 
   1   2  12      455.95      471.03     32.42 o 
   2   2  12      550.78      631.50     34.70 o 
   3   2  12      229.06      219.00     28.00 o 
   4   2  12       53.53       57.17     28.76 o 
   5   2  12      244.83      206.93     31.33 o 
   6   2  12     1738.37     1866.59     48.52 o 
   7   2  12      354.03      341.10     30.39 o 
   8   2  12       92.44       99.44     31.84 o 
   9   2  12        1.22        5.87     33.90 o 
  10   2  12      129.36      109.42     41.99 o 
  11   2  12     2136.07     2017.67    156.47 o 
  12   2  12      415.06      364.92     38.74 o 
  13   2  12      374.71      336.40     44.30 o 
  14   2  12       11.77       44.39     40.74 o 
  15   2  12      252.04      264.19     38.94 o 
  16   2  12      154.28      150.96     38.36 o 
  17   2  12      137.18      111.40     42.77 o 
  18   2  12       95.47       96.27     43.71 o 
  19   2  12       33.03       96.54     55.04 o 
   1   3  12        0.04       22.32     45.31 o 
   2   3  12     1094.12     1161.18     48.26 o 
   3   3  12       67.04       94.31     30.71 o 
   4   3  12     2450.17     2476.46     82.90 o 
   5   3  12      431.24      405.58     37.78 o 
   6   3  12       17.81       35.61     36.14 o 
   7   3  12     1265.50     1261.95     53.69 o 
   8   3  12        2.91      -30.90     38.66 o 
   9   3  12     2668.96     2691.49    194.66 o 
  10   3  12       38.61       54.44     49.16 o 
  11   3  12      904.24      895.92     55.96 o 
  12   3  12      111.42      103.90     50.33 o 
  13   3  12      108.63       71.30     39.68 o 
  14   3  12      195.01      197.92     44.23 o 
  15   3  12        9.07       22.40     55.62 o 
  16   3  12        3.59       48.71     57.72 o 
  17   3  12        0.39       34.82     40.90 o 
  18   3  12       18.75       16.26     42.83 o 
   0   4  12       34.61      116.54     69.80 o 
   1   4  12      216.39      239.00     42.52 o 
   2   4  12      482.97      558.98     44.48 o 
   3   4  12        2.33       20.52     37.25 o 
   4   4  12      485.71      532.72     53.79 o 
   5   4  12        4.69       41.05     35.98 o 
   6   4  12     2150.02     2306.62     75.32 o 
   7   4  12      476.85      461.23     43.45 o 
   8   4  12        7.81       24.54     46.68 o 
   9   4  12      954.67      960.92     69.99 o 
  10   4  12     2940.39     2960.36    156.32 o 
  11   4  12      164.12      198.86     41.63 o 
  12   4  12       22.95       18.49     46.68 o 
  13   4  12      273.39      241.29     39.01 o 
  14   4  12      144.22      206.74     48.41 o 
  15   4  12      307.74      318.90     51.80 o 
  16   4  12       14.81       34.53     60.15 o 
  17   4  12       68.30      110.38     59.68 o 
  18   4  12        2.98       51.96     63.21 o 
   1   5  12      270.65      225.93     43.63 o 
   2   5  12       93.51      114.49     41.42 o 
   3   5  12     1501.50     1474.15     58.97 o 
   4   5  12     1445.04     1311.64     58.00 o 
   5   5  12      266.48      269.77     54.01 o 
   6   5  12      539.72      524.21     63.49 o 
   7   5  12        1.08      -11.09     67.94 o 
   8   5  12       12.95       11.85     39.32 o 
   9   5  12      381.60      465.57     48.82 o 
  10   5  12        8.45       17.13     37.14 o 
  11   5  12       46.16       50.66     45.11 o 
  12   5  12        1.37       48.96     51.64 o 
  13   5  12        0.90       -8.26     39.15 o 
  14   5  12       86.70       81.48     51.74 o 
  15   5  12      298.67      373.57     85.67 o 
  16   5  12       41.18       63.48     86.18 o 
  17   5  12       18.44       96.89     87.29 o 
   0   6  12      280.56      289.83     76.29 o 
   1   6  12      155.39      169.74     47.48 o 
   2   6  12      892.75      825.73     54.89 o 
   3   6  12       78.41       56.79     54.00 o 
   4   6  12      975.72      960.58     64.54 o 
   5   6  12     1079.74     1059.02     71.26 o 
   6   6  12     2459.53     2545.29    106.42 o 
   7   6  12      328.09      346.55     57.31 o 
   8   6  12     1807.55     1794.47    163.32 o 
   9   6  12        7.94       12.66     40.51 o 
  10   6  12      151.14      227.83     60.48 o 
  11   6  12       32.82       33.20     47.29 o 
  12   6  12       79.08       84.10     49.82 o 
  13   6  12       42.52       42.13     66.47 o 
  14   6  12        8.39       55.04     45.72 o 
  15   6  12      161.43      138.93     50.47 o 
  16   6  12       10.14      -21.88     44.19 o 
   1   7  12       86.50      105.78     56.95 o 
   2   7  12      113.35      119.91     46.32 o 
   3   7  12     1324.56     1215.67    137.93 o 
   4   7  12       38.90        9.71     45.03 o 
   5   7  12      131.29      147.43     72.56 o 
   6   7  12      243.22      282.15     77.33 o 
   7   7  12       45.88       48.89     71.52 o 
   8   7  12      632.68      641.18     61.12 o 
   9   7  12      201.81      192.99     49.64 o 
  10   7  12       65.82       92.10     56.47 o 
  11   7  12        0.01       22.89     45.82 o 
  12   7  12        5.73       17.89     63.41 o 
  13   7  12        1.12       -2.30     65.12 o 
  14   7  12        2.67       33.46     53.52 o 
   0   8  12      925.97     1087.53     98.72 o 
   1   8  12      884.05      839.52     58.79 o 
   2   8  12        2.49        5.02     43.70 o 
   3   8  12      123.06      108.24     50.11 o 
   4   8  12      482.56      437.52     60.29 o 
   5   8  12       32.90       22.92     77.46 o 
   6   8  12        5.05       37.36     76.42 o 
   7   8  12      270.64      236.01     57.83 o 
   8   8  12      255.48      211.58     61.29 o 
   9   8  12       53.67       80.76     49.54 o 
  10   8  12      515.13      473.16     67.77 o 
  11   8  12        0.98       44.30     59.86 o 
  12   8  12       24.69       23.90     49.87 o 
  13   8  12       61.54       68.90     69.26 o 
   1   9  12      162.88      137.97     43.75 o 
   2   9  12      316.69      370.88     62.90 o 
   3   9  12        2.69      -29.43     58.69 o 
   4   9  12        4.22       29.87     39.55 o 
   5   9  12      116.77      123.69     60.58 o 
   6   9  12        9.25       54.62     77.32 o 
   7   9  12       50.66       31.03     82.46 o 
   8   9  12       53.98       92.34     50.24 o 
   9   9  12      101.08       63.53     63.82 o 
  10   9  12      365.79      315.80     65.49 o 
   0  10  12      112.58       90.35     72.04 o 
   1  10  12       69.10       64.52     49.59 o 
   2  10  12      115.12      107.97     47.11 o 
   3  10  12       54.84       35.10     43.53 o 
   4  10  12       40.32       80.44     51.64 o 
   5  10  12       31.45       27.46     84.39 o 
   6  10  12       18.84       91.68     88.41 o 
   7  10  12      154.17      209.57     87.97 o 
   1   1  13      367.25      368.66     29.44 o 
   2   1  13      738.46      770.69     35.75 o 
   3   1  13      433.11      476.49     34.88 o 
   4   1  13      885.74      943.49     45.82 o 
   5   1  13       17.86       12.84     33.68 o 
   6   1  13      114.91      143.41     35.99 o 
   7   1  13        0.00       17.25     34.74 o 
   8   1  13      582.28      534.86     48.88 o 
   9   1  13      288.07      256.74     49.04 o 
  10   1  13      476.56      475.06     48.02 o 
  11   1  13       96.90       99.29     52.52 o 
  12   1  13      529.93      578.01     48.51 o 
  13   1  13       77.85       76.83     63.96 o 
  14   1  13      305.57      323.67     54.15 o 
  15   1  13       45.40       54.35     39.06 o 
  16   1  13       14.25       38.33     72.44 o 
  17   1  13        0.09       17.58     39.41 o 
  18   1  13      102.42      125.30     50.00 o 
   0   2  13     1711.95     1756.47     60.64 o 
   1   2  13      155.91      185.25     30.44 o 
   2   2  13     1974.28     2028.08     44.46 o 
   3   2  13      124.95      122.71     28.92 o 
   4   2  13        8.20       19.57     26.01 o 
   5   2  13      241.95      201.92     27.97 o 
   6   2  13        0.48        6.21     26.85 o 
   7   2  13      335.11      391.42     32.05 o 
   8   2  13      203.14      242.72     35.87 o 
   9   2  13      497.09      503.85     38.62 o 
  10   2  13       92.57       88.31     38.99 o 
  11   2  13       38.39       28.73     46.75 o 
  12   2  13        1.57        0.61     50.30 o 
  13   2  13      570.20      701.87     57.16 o 
  14   2  13      717.65      789.32     58.96 o 
  15   2  13      105.46      174.38     48.81 o 
  16   2  13      513.20      541.75     55.70 o 
  17   2  13        9.42       39.39     43.70 o 
  18   2  13        9.08        7.23     53.88 o 
   1   3  13      216.53      223.29     40.82 o 
   2   3  13       27.72       23.89     30.75 o 
   3   3  13        3.26      -10.82     38.80 o 
   4   3  13      382.90      351.50     38.29 o 
   5   3  13       35.37       38.52     30.99 o 
   6   3  13      275.53      276.57     39.64 o 
   7   3  13      531.22      533.57     39.97 o 
   8   3  13       21.12       25.17     36.00 o 
   9   3  13      312.03      313.90     47.01 o 
  10   3  13        2.12       13.79     32.64 o 
  11   3  13      157.06      136.80     32.72 o 
  12   3  13       21.76       18.80     50.49 o 
  13   3  13     1174.92     1288.83     62.17 o 
  14   3  13      116.50      124.92     44.18 o 
  15   3  13        0.42       -0.62     44.23 o 
  16   3  13       16.40       44.03     42.31 o 
  17   3  13        3.43       65.49     48.26 o 
  18   3  13        5.63       36.28     53.09 o 
   0   4  13      138.26      109.62     69.14 o 
   1   4  13      318.67      351.80     44.40 o 
   2   4  13     1286.38     1266.09     63.05 o 
   3   4  13       63.67       57.29     40.53 o 
   4   4  13     1484.71     1493.29     66.59 o 
   5   4  13      167.56      201.11     37.06 o 
   6   4  13        8.63        6.75     36.88 o 
   7   4  13       22.01       26.98     31.04 o 
   8   4  13     2993.19     2841.89    110.89 o 
   9   4  13        0.01       39.88     51.57 o 
  10   4  13     1206.49     1142.77     86.16 o 
  11   4  13      602.89      680.69     53.98 o 
  12   4  13      145.17      167.10     52.59 o 
  13   4  13        1.41      -22.26     43.45 o 
  14   4  13      195.42      155.28     41.02 o 
  15   4  13      543.29      605.58     64.20 o 
  16   4  13      138.13      120.77     61.69 o 
  17   4  13        8.25       23.43     50.18 o 
   1   5  13      565.88      538.77     60.22 o 
   2   5  13       33.90       44.42     41.74 o 
   3   5  13      548.41      486.43     57.93 o 
   4   5  13      143.14      170.94     45.96 o 
   5   5  13        5.52       -8.45     52.28 o 
   6   5  13     4773.91     4350.44     88.64 o 
   7   5  13      171.88      193.95     80.67 o 
   8   5  13     1034.46      906.59     46.74 o 
   9   5  13       63.69       42.95     41.63 o 
  10   5  13      516.95      467.52     52.23 o 
  11   5  13      143.48      133.52     53.15 o 
  12   5  13      746.62      767.18     60.19 o 
  13   5  13       53.60       56.30     41.75 o 
  14   5  13      186.60      118.10     49.20 o 
  15   5  13        0.42      -11.71     41.51 o 
  16   5  13        2.76       60.05     59.39 o 
   0   6  13        0.01       14.29     76.58 o 
   1   6  13      493.10      466.80     44.24 o 
   2   6  13        1.08       32.57     52.65 o 
   3   6  13       44.78       55.24     39.88 o 
   4   6  13      953.40      957.98     64.50 o 
   5   6  13       92.62      117.64     45.31 o 
   6   6  13       75.31       65.92     45.73 o 
   7   6  13      327.54      355.18     54.63 o 
   8   6  13       59.49       25.91     54.25 o 
   9   6  13       68.46       36.94     57.92 o 
  10   6  13        6.16       50.49     45.47 o 
  11   6  13      276.23      227.56     51.18 o 
  12   6  13      798.71      791.81    107.43 o 
  13   6  13       78.15      114.08     83.12 o 
  14   6  13      236.62      184.50     52.47 o 
  15   6  13       27.87       31.61     50.87 o 
   1   7  13       31.57       53.03     48.93 o 
   2   7  13      318.16      346.13     50.05 o 
   3   7  13      184.72      175.01     56.20 o 
   4   7  13       53.14       38.64     46.72 o 
   5   7  13      274.27      245.24     46.33 o 
   6   7  13      979.65     1009.38     85.85 o 
   7   7  13      190.77      201.46     60.36 o 
   8   7  13      335.50      341.58     64.56 o 
   9   7  13       14.27        0.13     54.80 o 
  10   7  13       17.48       43.11     47.62 o 
  11   7  13      135.50      147.72     65.38 o 
  12   7  13      396.86      441.71     70.56 o 
  13   7  13      132.79      121.10     54.41 o 
  14   7  13        0.99       20.17     53.25 o 
   0   8  13      479.74      452.33     67.89 o 
   1   8  13      246.62      224.69     50.74 o 
   2   8  13      181.01      152.79     59.13 o 
   3   8  13      963.17      984.96     66.74 o 
   4   8  13     1309.37     1248.69     66.91 o 
   5   8  13      262.37      269.64     59.04 o 
   6   8  13       91.50      123.16     82.16 o 
   7   8  13       18.18       32.07     55.67 o 
   8   8  13      760.26      680.89     74.78 o 
   9   8  13       62.53       79.88     61.37 o 
  10   8  13       41.56       52.97     66.21 o 
  11   8  13        0.11       -1.28     50.48 o 
  12   8  13       31.02       45.16     65.65 o 
   1   9  13       41.21       74.72     61.09 o 
   2   9  13       79.77       65.49     60.94 o 
   3   9  13        1.76      -14.50     63.05 o 
   4   9  13        0.34       17.20     58.41 o 
   5   9  13        3.35      -35.89     46.24 o 
   6   9  13       54.79       52.09     62.21 o 
   7   9  13        8.32      -22.92     83.86 o 
   8   9  13       36.05       26.69     60.97 o 
   9   9  13       41.98       72.62     60.91 o 
   0  10  13      230.12      158.89     65.12 o 
   1  10  13      421.90      413.97     54.05 o 
   2  10  13      179.64      157.86     53.20 o 
   3  10  13       19.39       16.38     50.56 o 
   4  10  13      201.65      197.54     56.08 o 
   5  10  13       65.77      101.83     46.55 o 
   6  10  13      112.70       76.58     66.46 o 
   0   0  14       87.53       78.14     67.58 o 
   1   0  14     5601.24     5818.42    112.36 o 
   2   0  14      419.32      425.75     53.35 o 
   3   0  14      426.77      451.92     55.71 o 
   4   0  14      131.66      122.21     69.58 o 
   5   0  14        3.45       12.80     67.13 o 
   6   0  14      510.73      564.42     74.96 o 
   7   0  14      104.96       87.00     67.72 o 
   8   0  14      433.54      500.14     77.48 o 
   9   0  14      556.34      417.17     59.77 o 
  10   0  14      692.40      629.82     64.40 o 
  11   0  14       37.19      -12.58     51.05 o 
  12   0  14      559.67      568.79     84.19 o 
  13   0  14      606.33      560.75     80.54 o 
  14   0  14     2377.56     2502.60     89.03 o 
  15   0  14       40.22        4.84     77.02 o 
  16   0  14      427.66      477.55     72.05 o 
  17   0  14     1375.82     1331.85     99.78 o 
  18   0  14       18.50       50.68     87.52 o 
   1   1  14       13.53       23.85     25.97 o 
   2   1  14       10.14        9.02     28.14 o 
   3   1  14        1.68       12.09     33.54 o 
   4   1  14        3.30        2.92     36.96 o 
   5   1  14       40.32       39.04     35.28 o 
   6   1  14      583.83      670.49     48.04 o 
   7   1  14      214.08      230.71     45.38 o 
   8   1  14     1944.59     2146.88     69.07 o 
   9   1  14      134.10      213.22     43.68 o 
  10   1  14     1338.68     1375.63    110.26 o 
  11   1  14      252.76      312.25     48.30 o 
  12   1  14       56.08      104.22     50.07 o 
  13   1  14      154.90      136.97     46.11 o 
  14   1  14      313.17      362.08     55.91 o 
  15   1  14      207.00      228.94     46.48 o 
  16   1  14       15.38       18.11     41.28 o 
  17   1  14      133.45      113.54     49.82 o 
  18   1  14       12.93        8.22     48.70 o 
   0   2  14      124.04      143.73     35.91 o 
   1   2  14      790.63      912.52     37.17 o 
   2   2  14      820.22      827.79     36.94 o 
   3   2  14        0.58        3.34     29.93 o 
   4   2  14        0.09        2.79     25.20 o 
   5   2  14        2.04        5.11     30.41 o 
   6   2  14        3.47       15.46     27.21 o 
   7   2  14       71.01       87.53     33.03 o 
   8   2  14       33.36       46.24     43.24 o 
   9   2  14      174.61      133.89     38.95 o 
  10   2  14        2.61        5.93     39.29 o 
  11   2  14       69.08       67.36     49.44 o 
  12   2  14     2718.89     2659.01     65.27 o 
  13   2  14      781.44      732.53     44.21 o 
  14   2  14      416.91      396.94     44.12 o 
  15   2  14       32.48       26.83     45.17 o 
  16   2  14       38.24       65.90     51.78 o 
  17   2  14        1.01       57.72     56.62 o 
  18   2  14       12.08       19.86     50.29 o 
   1   3  14       25.95       24.43     45.54 o 
   2   3  14      816.14      816.82     40.41 o 
   3   3  14      273.31      312.31     33.79 o 
   4   3  14      822.93      792.91     39.69 o 
   5   3  14      804.77      778.46     37.63 o 
   6   3  14       28.51       53.39     35.27 o 
   7   3  14     1067.22     1055.30     97.30 o 
   8   3  14      466.37      494.04     38.35 o 
   9   3  14     3020.69     2926.76     83.52 o 
  10   3  14      359.85      353.91     38.67 o 
  11   3  14     1220.23     1133.27     56.44 o 
  12   3  14       59.45       94.27     38.26 o 
  13   3  14      344.36      346.52     62.04 o 
  14   3  14      419.84      426.71     50.93 o 
  15   3  14        1.58      -21.74     47.20 o 
  16   3  14       64.95       14.76     48.58 o 
  17   3  14       12.20      -15.02     45.26 o 
   0   4  14        0.56        3.72     69.28 o 
   1   4  14      223.08      179.34     39.13 o 
   2   4  14        7.30      -11.03     48.15 o 
   3   4  14     2829.02     2705.74    154.84 o 
   4   4  14      139.36      147.31     43.52 o 
   5   4  14        2.26       13.19     36.35 o 
   6   4  14       71.72       87.23     38.47 o 
   7   4  14     1670.02     1559.94     54.41 o 
   8   4  14       25.42       37.68     37.78 o 
   9   4  14      207.97      202.54     39.67 o 
  10   4  14      244.19      204.00     44.10 o 
  11   4  14      553.71      536.18    132.39 o 
  12   4  14      463.57      395.03     44.73 o 
  13   4  14      181.08      189.95     45.70 o 
  14   4  14       20.36       -8.99     59.84 o 
  15   4  14      181.19      210.78     42.22 o 
  16   4  14       57.14       64.83     48.67 o 
  17   4  14       77.80       15.65     51.81 o 
   1   5  14        7.78      -19.49     52.44 o 
   2   5  14      968.78      944.67     64.78 o 
   3   5  14      212.83      214.25     44.92 o 
   4   5  14      551.97      515.45     52.51 o 
   5   5  14        0.01       53.10     51.68 o 
   6   5  14      127.51      102.24     45.35 o 
   7   5  14      130.66      127.55     54.43 o 
   8   5  14      126.83       99.99     37.41 o 
   9   5  14        9.50       -6.63     50.06 o 
  10   5  14       69.37       56.53     53.01 o 
  11   5  14       97.09      117.44     46.85 o 
  12   5  14       74.62      107.38     48.54 o 
  13   5  14      353.01      346.60     47.30 o 
  14   5  14       20.81       14.25     54.92 o 
  15   5  14      238.02      323.40     50.90 o 
  16   5  14      227.77      202.17     51.77 o 
   0   6  14     1675.87     1746.29    101.38 o 
   1   6  14       87.28      104.45     49.60 o 
   2   6  14        3.97       30.99     44.79 o 
   3   6  14      467.26      540.91     60.10 o 
   4   6  14      292.29      372.96     58.92 o 
   5   6  14     4309.74     3846.40     86.53 o 
   6   6  14       12.13       52.36     55.04 o 
   7   6  14       57.42       68.76     51.71 o 
   8   6  14      256.21      247.16     50.03 o 
   9   6  14       61.37       62.14     49.08 o 
  10   6  14      680.52      692.91     73.96 o 
  11   6  14       17.97       29.88     67.67 o 
  12   6  14      204.45      274.84     87.97 o 
  13   6  14       43.11      -10.57     90.42 o 
  14   6  14       11.15       36.65     43.20 o 
   1   7  14       44.37       83.08     47.93 o 
   2   7  14      149.67      130.26     54.23 o 
   3   7  14      143.53      178.68     56.36 o 
   4   7  14      181.69      133.90     46.25 o 
   5   7  14       11.96       34.11     55.60 o 
   6   7  14      151.16      162.78     57.57 o 
   7   7  14       95.61      130.76     59.57 o 
   8   7  14       14.71       31.03     46.43 o 
   9   7  14      203.23      177.64     61.04 o 
  10   7  14      180.74      137.11     59.23 o 
  11   7  14      501.48      514.75     72.67 o 
  12   7  14        0.07       32.26     52.18 o 
  13   7  14      114.59      150.37     58.37 o 
   0   8  14      786.98      735.08     93.36 o 
   1   8  14      237.81      245.51     62.76 o 
   2   8  14       73.73      120.62     59.85 o 
   3   8  14      152.78      201.20     49.04 o 
   4   8  14       33.44       19.29     48.00 o 
   5   8  14       13.92       30.58     58.67 o 
   6   8  14        8.31       70.43     57.47 o 
   7   8  14        7.75       25.79     49.60 o 
   8   8  14       13.11       27.03     59.76 o 
   9   8  14      132.46      154.97     55.89 o 
  10   8  14       23.16       56.78     66.51 o 
  11   8  14       54.14       82.90     61.96 o 
   1   9  14      176.49      192.76     67.64 o 
   2   9  14        1.81       52.70     65.92 o 
   3   9  14       99.15       80.99     66.46 o 
   4   9  14        1.48        0.22     48.53 o 
   5   9  14      564.97      544.48     68.15 o 
   6   9  14       45.41       53.28     49.52 o 
   7   9  14      138.09      123.83     45.72 o 
   8   9  14       13.76       28.14     57.02 o 
   0  10  14      733.50      617.71     80.69 o 
   1  10  14       23.06       18.01     52.15 o 
   2  10  14       75.40      101.85     71.26 o 
   3  10  14       15.12       65.34     53.03 o 
   1   1  15      580.44      592.09     35.28 o 
   2   1  15     1765.96     1817.20     50.96 o 
   3   1  15      558.16      553.28     38.53 o 
   4   1  15       30.49       18.49     32.62 o 
   5   1  15        8.80        9.83     32.00 o 
   6   1  15     1538.76     1522.74     64.53 o 
   7   1  15      681.10      654.42     61.98 o 
   8   1  15     1183.24     1312.52     57.02 o 
   9   1  15        0.25      -11.92     38.54 o 
  10   1  15     1912.74     2110.15     72.72 o 
  11   1  15      215.90      233.28     56.84 o 
  12   1  15     1062.60     1083.44     74.20 o 
  13   1  15       49.82       66.56     55.63 o 
  14   1  15      289.69      291.84     50.18 o 
  15   1  15       25.14       65.16     56.56 o 
  16   1  15      152.09      177.17     49.47 o 
  17   1  15      491.45      421.60     57.02 o 
   0   2  15     1165.28     1080.65     62.70 o 
   1   2  15      409.84      394.73     31.61 o 
   2   2  15      553.74      526.76     33.15 o 
   3   2  15      282.20      303.33     31.31 o 
   4   2  15       39.72       32.73     32.53 o 
   5   2  15     4958.15     5183.72    175.51 o 
   6   2  15      231.97      258.97     32.56 o 
   7   2  15      138.85      147.08     46.82 o 
   8   2  15       47.53       75.80     48.08 o 
   9   2  15      182.15      203.12     42.26 o 
  10   2  15      251.88      255.52     45.35 o 
  11   2  15      664.75      643.90     81.47 o 
  12   2  15      750.44      724.43     48.65 o 
  13   2  15       37.49       49.78     41.20 o 
  14   2  15      449.78      478.97     45.00 o 
  15   2  15       92.43      107.70     40.44 o 
  16   2  15        0.00       14.66     45.03 o 
  17   2  15      183.54      240.06     62.41 o 
   1   3  15     2378.86     2415.49     51.70 o 
   2   3  15       31.99       25.22     31.06 o 
   3   3  15        3.07       20.83     26.68 o 
   4   3  15       16.69       20.42     25.26 o 
   5   3  15      611.68      610.51     39.67 o 
   6   3  15       87.36      113.72     39.02 o 
   7   3  15       26.80       52.38     33.96 o 
   8   3  15       31.68       47.67     34.58 o 
   9   3  15     2228.35     2233.79     56.47 o 
  10   3  15       38.19       15.97     29.47 o 
  11   3  15        0.46       15.01     38.66 o 
  12   3  15      129.14      166.63     43.37 o 
  13   3  15       58.16       62.08     52.06 o 
  14   3  15        1.49        8.28     49.72 o 
  15   3  15       94.26       97.43     55.66 o 
  16   3  15       64.53       66.02     55.57 o 
  17   3  15      230.62      183.25     52.30 o 
   0   4  15       25.96       75.54     72.86 o 
   1   4  15     1753.90     1809.87     73.37 o 
   2   4  15      150.16      210.42     41.26 o 
   3   4  15      639.84      599.12     51.27 o 
   4   4  15       15.25       38.65     52.03 o 
   5   4  15      265.41      291.72     45.81 o 
   6   4  15      115.54      106.46     40.53 o 
   7   4  15     1449.81     1420.78    103.71 o 
   8   4  15      467.05      435.97     48.67 o 
   9   4  15     1013.12      877.01     47.83 o 
  10   4  15       64.24       67.54     39.27 o 
  11   4  15       56.10       72.97     30.88 o 
  12   4  15        0.48        3.00     33.25 o 
  13   4  15        8.24       29.88     40.19 o 
  14   4  15       64.07       97.42     66.35 o 
  15   4  15       90.69       87.81     62.22 o 
  16   4  15      100.74      187.01     65.27 o 
   1   5  15        0.00        4.66     44.00 o 
   2   5  15      113.35      131.61     54.96 o 
   3   5  15      301.22      314.36     48.15 o 
   4   5  15       21.05       13.21     51.57 o 
   5   5  15       96.72       92.46     53.73 o 
   6   5  15        8.86       24.03     42.69 o 
   7   5  15     1019.42      861.74     56.82 o 
   8   5  15      606.32      602.18     40.17 o 
   9   5  15       31.66       32.44     35.00 o 
  10   5  15       79.25       57.31     39.34 o 
  11   5  15       23.83        3.41     35.91 o 
  12   5  15       31.83       29.34     41.86 o 
  13   5  15       18.22       18.20     48.93 o 
  14   5  15        4.03        0.92     43.43 o 
  15   5  15      354.70      357.95     54.36 o 
   0   6  15      427.44      379.31     81.06 o 
   1   6  15        3.83        9.68     44.68 o 
   2   6  15       44.75       81.91     54.37 o 
   3   6  15       60.64       99.95     54.52 o 
   4   6  15        6.45      -35.34     46.22 o 
   5   6  15      212.50      168.92     45.28 o 
   6   6  15      554.27      557.43     61.19 o 
   7   6  15       30.99       25.50     54.38 o 
   8   6  15       21.90        7.53     50.23 o 
   9   6  15       54.74       65.39     53.09 o 
  10   6  15      109.67      103.12     54.78 o 
  11   6  15       38.79       64.52     59.69 o 
  12   6  15       21.79       33.78     57.97 o 
  13   6  15       61.60       50.98     59.91 o 
  14   6  15        7.13       -3.13     43.78 o 
   1   7  15       50.20       56.93     55.56 o 
   2   7  15      227.06      208.97     49.12 o 
   3   7  15        6.24       35.93     47.26 o 
   4   7  15       18.00       11.48     46.76 o 
   5   7  15       53.58       73.31     56.96 o 
   6   7  15        0.16       51.14     59.09 o 
   7   7  15      224.58      223.36     53.35 o 
   8   7  15      198.02      197.61     52.96 o 
   9   7  15      185.31      129.33     45.64 o 
  10   7  15        6.11       47.50     51.15 o 
  11   7  15        5.72      -14.16     52.55 o 
  12   7  15       21.06       -3.05     55.15 o 
   0   8  15      244.00      293.53     64.00 o 
   1   8  15      747.83      743.17     51.92 o 
   2   8  15      646.57      589.07     51.86 o 
   3   8  15        4.59       27.96     42.39 o 
   4   8  15      131.51      143.25     51.61 o 
   5   8  15       15.54       32.56     50.42 o 
   6   8  15      104.44      154.27     60.88 o 
   7   8  15       56.29       70.44     56.96 o 
   8   8  15       52.06       22.00     48.74 o 
   9   8  15      214.23       98.82     55.46 o 
  10   8  15       60.70       25.59     64.62 o 
   1   9  15       83.05       76.76     57.73 o 
   2   9  15       23.49       75.09     65.56 o 
   3   9  15       98.85      157.26     68.27 o 
   4   9  15      110.25       76.42     65.08 o 
   5   9  15        1.09       37.76     49.95 o 
   6   9  15        4.05       14.82     62.80 o 
   7   9  15        0.75       20.52     53.53 o 
   0   0  16       37.33       23.15     69.43 o 
   1   0  16     1787.11     1673.05     75.23 o 
   2   0  16     7271.05     7303.40    292.48 o 
   3   0  16      187.68      168.58     72.27 o 
   4   0  16       10.36       19.20     54.17 o 
   5   0  16     1834.36     1881.66    101.54 o 
   6   0  16     3877.72     4355.51    124.35 o 
   7   0  16       74.71      104.56     77.47 o 
   8   0  16     2671.50     2551.19    105.91 o 
   9   0  16      550.84      508.94     62.15 o 
  10   0  16       32.18       63.93     83.50 o 
  11   0  16      976.75     1020.18     96.57 o 
  12   0  16      593.54      643.82     82.48 o 
  13   0  16      223.68      170.58     59.61 o 
  14   0  16     1432.15     1336.25     74.47 o 
  15   0  16      283.38      285.28     87.38 o 
  16   0  16      363.28      330.61     68.62 o 
  17   0  16       26.26       55.96     88.26 o 
   1   1  16       77.35       79.19     37.22 o 
   2   1  16       17.52       26.83     34.49 o 
   3   1  16      775.13      790.16     46.13 o 
   4   1  16      791.01      815.56     48.05 o 
   5   1  16     1119.34     1177.39     58.33 o 
   6   1  16      220.19      248.21     55.76 o 
   7   1  16      352.80      359.17     47.97 o 
   8   1  16     1282.30     1273.25     56.65 o 
   9   1  16      850.24      770.61     51.74 o 
  10   1  16      885.76      818.84     55.70 o 
  11   1  16      255.52      251.18     67.20 o 
  12   1  16      169.82      143.14     58.46 o 
  13   1  16       59.42       60.41     57.06 o 
  14   1  16      502.07      507.40     61.26 o 
  15   1  16        3.19        1.03     47.26 o 
  16   1  16      502.64      485.42     53.05 o 
  17   1  16       32.81       33.24     48.24 o 
   0   2  16      947.32      963.14     61.58 o 
   1   2  16     3344.18     3401.33     66.17 o 
   2   2  16      556.17      529.25     32.22 o 
   3   2  16      489.17      515.19     34.93 o 
   4   2  16      597.32      628.50     39.89 o 
   5   2  16      101.71      142.58     35.17 o 
   6   2  16      134.00      128.33     45.96 o 
   7   2  16       67.63      108.13     43.79 o 
   8   2  16       87.39      105.05     48.33 o 
   9   2  16        9.55       26.69     41.10 o 
  10   2  16        0.36        8.76     45.25 o 
  11   2  16       80.35       89.34     51.91 o 
  12   2  16      435.60      417.09     46.39 o 
  13   2  16      196.38      154.55     49.36 o 
  14   2  16        6.02       23.28     56.26 o 
  15   2  16       69.24       84.99     59.85 o 
  16   2  16       64.90       44.72     43.14 o 
   1   3  16      327.38      296.74     39.25 o 
   2   3  16      375.40      390.80     39.51 o 
   3   3  16       15.81       27.81     28.92 o 
   4   3  16       27.41       29.74     28.07 o 
   5   3  16      186.82      179.33     33.56 o 
   6   3  16       97.92      103.21     35.71 o 
   7   3  16        1.19        4.08     32.75 o 
   8   3  16        8.67       20.58     34.07 o 
   9   3  16       36.93       42.33     40.78 o 
  10   3  16      140.32      131.19     42.64 o 
  11   3  16       98.15      112.47     44.27 o 
  12   3  16      117.54      110.31     52.77 o 
  13   3  16       19.76       28.84     41.74 o 
  14   3  16        0.46      -12.71     37.52 o 
  15   3  16      436.14      403.80     44.68 o 
  16   3  16        9.59       15.76     42.00 o 
   0   4  16      499.18      410.30     83.89 o 
   1   4  16      215.51      256.69     55.94 o 
   2   4  16      145.63      130.43     53.79 o 
   3   4  16        1.86        7.78     44.88 o 
   4   4  16      477.40      441.83     48.16 o 
   5   4  16       18.24       12.50     39.38 o 
   6   4  16       87.77      109.63     40.99 o 
   7   4  16       95.90       98.05     34.40 o 
   8   4  16       10.49       37.37     40.04 o 
   9   4  16       13.19       30.68     39.38 o 
  10   4  16       70.32       65.16     37.49 o 
  11   4  16       36.17       27.31     37.46 o 
  12   4  16        2.30       -4.12     30.73 o 
  13   4  16       18.45       20.62     43.06 o 
  14   4  16      218.89      217.04     41.56 o 
  15   4  16       57.41       65.59     40.89 o 
   1   5  16      222.67      248.25     54.44 o 
   2   5  16        3.95       15.16     51.40 o 
   3   5  16        0.18       47.70     52.65 o 
   4   5  16       13.12       29.27     50.96 o 
   5   5  16      191.58      191.22     48.31 o 
   6   5  16       83.29       69.27     46.95 o 
   7   5  16        0.03       23.23     45.52 o 
   8   5  16      192.06      177.23     58.54 o 
   9   5  16        5.86       30.07     41.15 o 
  10   5  16       70.04       61.24     41.82 o 
  11   5  16       55.25       69.76     42.82 o 
  12   5  16      217.92      229.81     52.92 o 
  13   5  16       17.62      -23.00     35.71 o 
  14   5  16       89.30       85.80     40.43 o 
   0   6  16        0.01       27.16     52.39 o 
   1   6  16      201.34      162.88     39.96 o 
   2   6  16      648.80      694.87     49.24 o 
   3   6  16       47.79       42.75     37.81 o 
   4   6  16      235.29      247.14     43.64 o 
   5   6  16     1255.94     1167.66     62.85 o 
   6   6  16     1815.53     1553.44     87.56 o 
   7   6  16      111.78      125.64     58.75 o 
   8   6  16       47.27       63.11     53.20 o 
   9   6  16      283.37      256.08     57.30 o 
  10   6  16       12.41       20.23     59.10 o 
  11   6  16        6.53       35.93     60.96 o 
  12   6  16      132.35      201.86     53.28 o 
  13   6  16       14.58        6.19     50.27 o 
   1   7  16      225.03      221.18     60.12 o 
   2   7  16        0.10       19.50     55.71 o 
   3   7  16       61.62       61.61     58.97 o 
   4   7  16       26.36       34.11     56.53 o 
   5   7  16      306.98      248.79     61.47 o 
   6   7  16      111.41      148.77     50.80 o 
   7   7  16      877.10      871.19     71.04 o 
   8   7  16      266.72      276.84     56.58 o 
   9   7  16       39.33       57.10     53.06 o 
  10   7  16        0.19       27.57     56.11 o 
  11   7  16       36.39       38.10     60.96 o 
   0   8  16      469.14      485.23     98.77 o 
   1   8  16      119.89      166.31     64.62 o 
   2   8  16      187.27      199.65     66.04 o 
   3   8  16      289.01      342.86     80.75 o 
   4   8  16       21.18       20.40     51.02 o 
   5   8  16       19.47       39.75     49.36 o 
   6   8  16        0.02       28.21     53.31 o 
   7   8  16       10.46       41.45     47.83 o 
   8   8  16      118.59      122.65     53.48 o 
   9   8  16        1.38       33.06     57.03 o 
   1   9  16      141.23      119.30     57.38 o 
   2   9  16      211.90      188.54     57.81 o 
   3   9  16        3.99      102.79     54.63 o 
   4   9  16       14.11       14.75     64.06 o 
   5   9  16        3.36       40.49     64.08 o 
   1   1  17     1232.31     1256.17     45.00 o 
   2   1  17      148.99      150.94     37.84 o 
   3   1  17       35.67       34.77     43.23 o 
   4   1  17      240.90      245.77     46.40 o 
   5   1  17      678.11      738.80     73.55 o 
   6   1  17     1872.34     1939.53     64.26 o 
   7   1  17      111.88      118.06     38.93 o 
   8   1  17      152.80      131.60     45.68 o 
   9   1  17      444.72      411.71     66.77 o 
  10   1  17        4.27       48.71     43.74 o 
  11   1  17       33.34       58.72     57.13 o 
  12   1  17       74.98       75.32     58.69 o 
  13   1  17       45.34       29.65     46.39 o 
  14   1  17       81.15       79.68     59.77 o 
  15   1  17       24.93       41.42     50.32 o 
  16   1  17       18.01        4.81     52.37 o 
   0   2  17      731.23      711.32     59.39 o 
   1   2  17      816.02      777.32     36.86 o 
   2   2  17     1030.35     1092.62     41.20 o 
   3   2  17      161.66      169.34     35.87 o 
   4   2  17      613.93      641.98     40.69 o 
   5   2  17     2230.55     2277.88     71.71 o 
   6   2  17      181.69      179.84     46.45 o 
   7   2  17       91.33      102.94     48.35 o 
   8   2  17      937.44     1030.09     80.10 o 
   9   2  17      587.30      612.77     58.24 o 
  10   2  17      303.74      290.06     47.64 o 
  11   2  17      264.51      243.44     58.91 o 
  12   2  17      110.09       99.85     43.25 o 
  13   2  17        0.42      -26.40     56.92 o 
  14   2  17        0.02      -11.75     45.66 o 
  15   2  17      212.31      180.75     62.41 o 
   1   3  17      151.10      138.67     39.19 o 
   2   3  17       10.71       23.58     32.07 o 
   3   3  17     1773.77     1774.41     59.45 o 
   4   3  17      971.81      940.86     37.46 o 
   5   3  17      336.72      323.00     35.12 o 
   6   3  17      391.44      360.72     43.21 o 
   7   3  17      112.37      136.64     40.90 o 
   8   3  17      326.51      322.34     39.24 o 
   9   3  17      127.33      150.37     47.14 o 
  10   3  17      174.62      204.89     44.52 o 
  11   3  17       66.67       99.68     43.96 o 
  12   3  17      154.41      131.59     45.22 o 
  13   3  17       11.66       43.06     41.55 o 
  14   3  17       33.51       52.30     56.75 o 
  15   3  17       10.16       32.89     62.72 o 
   0   4  17      259.27      319.01     56.49 o 
   1   4  17      701.72      712.75     43.43 o 
   2   4  17       11.70       32.25     33.36 o 
   3   4  17      609.43      558.07     40.83 o 
   4   4  17     2363.61     2390.62     57.53 o 
   5   4  17      473.83      513.78     39.23 o 
   6   4  17      381.49      398.28     36.01 o 
   7   4  17        1.96       41.98     38.64 o 
   8   4  17        1.02       12.64     39.66 o 
   9   4  17      174.07      211.47     39.35 o 
  10   4  17       12.84       32.62     33.01 o 
  11   4  17      116.94       97.76     38.83 o 
  12   4  17       16.03       16.10     45.02 o 
  13   4  17      484.42      435.15     49.36 o 
  14   4  17        5.78       11.78     55.02 o 
   1   5  17       87.66      104.13     53.70 o 
   2   5  17      132.20      166.88     53.20 o 
   3   5  17       25.63       31.21     51.46 o 
   4   5  17      323.77      285.71     44.13 o 
   5   5  17      466.71      499.52     53.19 o 
   6   5  17      569.90      603.64     56.48 o 
   7   5  17        0.01       -1.52     48.88 o 
   8   5  17       11.15       -4.18     58.01 o 
   9   5  17       90.77      122.63     48.63 o 
  10   5  17       56.82       75.38     47.51 o 
  11   5  17       47.87       61.36     35.40 o 
  12   5  17       33.22       31.90     36.54 o 
  13   5  17       75.33       43.56     41.49 o 
   0   6  17        4.92       59.31     78.58 o 
   1   6  17       45.02       78.71     55.07 o 
   2   6  17        1.92        9.15     46.19 o 
   3   6  17       49.09       71.63     49.02 o 
   4   6  17      133.32      131.05     57.85 o 
   5   6  17       16.89       42.76     59.32 o 
   6   6  17      286.70      283.49     63.85 o 
   7   6  17      188.83      255.86     75.17 o 
   8   6  17       67.39       55.80     44.15 o 
   9   6  17        0.38       14.54     49.27 o 
  10   6  17       65.56       54.09     62.15 o 
  11   6  17       32.54       36.30     62.98 o 
  12   6  17       64.32       46.97     62.52 o 
   1   7  17       32.29       33.71     45.15 o 
   2   7  17      226.95      261.82     59.66 o 
   3   7  17      262.99      319.64     62.37 o 
   4   7  17       65.27       49.73     59.70 o 
   5   7  17        0.20       73.00     63.42 o 
   6   7  17      171.61      200.06     61.09 o 
   7   7  17       56.33       30.98     63.78 o 
   8   7  17      259.18      207.82     48.29 o 
   9   7  17       16.93       30.20     49.62 o 
  10   7  17       54.27       71.09     51.71 o 
   0   8  17       10.55       34.16     58.12 o 
   1   8  17      136.00      164.05     56.83 o 
   2   8  17      367.80      408.38     69.44 o 
   3   8  17      276.24      311.88     68.70 o 
   4   8  17       55.81       34.70     48.83 o 
   5   8  17      261.85      228.15     52.62 o 
   6   8  17        1.54       21.79     47.08 o 
   7   8  17       74.63       80.34     54.81 o 
   1   9  17      121.45      112.06     56.86 o 
   0   0  18     3685.44     3721.38    134.54 o 
   1   0  18      694.77      734.25     61.10 o 
   2   0  18      495.37      477.94     61.32 o 
   3   0  18     1117.84     1204.90     90.25 o 
   4   0  18      380.70      456.50     82.32 o 
   5   0  18      338.05      258.79     58.58 o 
   6   0  18     1670.43     1618.33     94.15 o 
   7   0  18      177.21      186.73     54.55 o 
   8   0  18       89.68       85.51     80.00 o 
   9   0  18      585.65      562.90     84.79 o 
  10   0  18      181.49      170.36     84.55 o 
  11   0  18      459.41      367.56     88.95 o 
  12   0  18       70.30       95.71     84.99 o 
  13   0  18      206.49      121.75     88.11 o 
  14   0  18       66.27      163.57     86.18 o 
  15   0  18       82.49       84.76     61.09 o 
   1   1  18      754.23      769.20     44.10 o 
   2   1  18      329.47      313.98     44.79 o 
   3   1  18      144.21      164.43     45.18 o 
   4   1  18      430.99      442.72     57.24 o 
   5   1  18       37.66       22.17     37.25 o 
   6   1  18        0.33       60.29     52.88 o 
   7   1  18       88.82       86.51     54.66 o 
   8   1  18       36.82       56.61     57.85 o 
   9   1  18       12.60       18.68     46.85 o 
  10   1  18      148.82       92.07     42.05 o 
  11   1  18      160.64      147.74     50.37 o 
  12   1  18       40.84       57.60     58.86 o 
  13   1  18      209.49      271.17     66.38 o 
  14   1  18      111.49      125.87     51.58 o 
  15   1  18      161.06       99.48     63.75 o 
   0   2  18     5113.28     5126.00    102.71 o 
   1   2  18       36.34       61.16     33.19 o 
   2   2  18     1052.99     1074.33     42.26 o 
   3   2  18       17.20       28.28     33.63 o 
   4   2  18       39.47       40.42     35.07 o 
   5   2  18       43.47       32.23     45.97 o 
   6   2  18        0.18       12.48     33.80 o 
   7   2  18      452.99      424.33     53.09 o 
   8   2  18      235.53      232.22     54.87 o 
   9   2  18        2.57       26.30     56.62 o 
  10   2  18      361.18      389.40     63.83 o 
  11   2  18       72.78       75.35     42.56 o 
  12   2  18       40.62       99.86     54.08 o 
  13   2  18       58.06       49.70     52.51 o 
  14   2  18       66.16      103.90     63.05 o 
  15   2  18        9.84       16.95     51.21 o 
   1   3  18     1435.83     1440.85     47.32 o 
   2   3  18     1021.79      999.02     45.87 o 
   3   3  18      135.69      136.19     35.62 o 
   4   3  18       45.97       66.63     35.09 o 
   5   3  18       58.63       65.08     33.24 o 
   6   3  18      662.22      611.96     35.51 o 
   7   3  18       34.90       51.33     35.38 o 
   8   3  18        0.28       18.84     38.24 o 
   9   3  18      195.96      246.38     45.30 o 
  10   3  18      611.99      723.05     63.07 o 
  11   3  18        0.26       14.22     53.25 o 
  12   3  18       25.43       28.43     43.70 o 
  13   3  18        3.67       -0.28     56.74 o 
  14   3  18       72.27       67.92     63.23 o 
   0   4  18      363.53      322.63     58.23 o 
   1   4  18      927.84      977.72     43.10 o 
   2   4  18     3029.78     2961.30     68.13 o 
   3   4  18      250.35      233.32     36.76 o 
   4   4  18      836.62      777.39     42.84 o 
   5   4  18       17.80       22.21     41.19 o 
   6   4  18       83.36       71.58     32.56 o 
   7   4  18      679.64      691.66     46.84 o 
   8   4  18       15.68       39.53     31.69 o 
   9   4  18      196.03      182.17     43.76 o 
  10   4  18      220.89      176.97     45.04 o 
  11   4  18       23.86        3.42     43.93 o 
  12   4  18      157.35      144.72     55.21 o 
  13   4  18        0.38       21.33     53.71 o 
   1   5  18       21.97        9.54     44.68 o 
   2   5  18        0.01       -2.43     55.19 o 
   3   5  18      768.45      755.00     58.21 o 
   4   5  18     1549.32     1524.62     63.52 o 
   5   5  18      386.47      339.01     46.62 o 
   6   5  18       27.90       44.25     52.48 o 
   7   5  18      176.01      156.89     62.70 o 
   8   5  18       31.49       48.88     50.66 o 
   9   5  18       12.98       18.44     35.57 o 
  10   5  18       20.18       21.22     36.47 o 
  11   5  18        9.92       42.73     39.00 o 
  12   5  18       91.37       71.80     38.98 o 
   0   6  18      702.30      689.85     90.45 o 
   1   6  18      175.25      183.13     49.01 o 
   2   6  18      729.69      686.12     51.82 o 
   3   6  18      241.01      221.66     61.17 o 
   4   6  18        0.21       40.49     59.60 o 
   5   6  18      164.50      102.46     48.56 o 
   6   6  18       57.46       61.31     53.00 o 
   7   6  18      220.01      216.30     50.33 o 
   8   6  18       75.96       73.58     57.39 o 
   9   6  18      147.46      104.28     65.44 o 
  10   6  18      148.82      119.16     64.31 o 
  11   6  18       96.90       95.03     56.70 o 
   1   7  18      137.43      162.24     62.98 o 
   2   7  18        7.24       39.08     41.06 o 
   3   7  18      108.92      119.95     58.20 o 
   4   7  18       34.14       57.00     52.02 o 
   5   7  18        0.02        5.16     63.84 o 
   6   7  18        3.62      -25.77     64.10 o 
   7   7  18       67.99       82.15     53.93 o 
   8   7  18       16.13       27.33     51.21 o 
   0   8  18      351.85      424.39     98.24 o 
   1   8  18       49.05       57.28     49.48 o 
   2   8  18       20.89       23.17     49.96 o 
   3   8  18       95.64      134.51     65.09 o 
   4   8  18       72.17       86.54     53.51 o 
   5   8  18       23.98       22.35     55.69 o 
   1   1  19        0.09       13.34     41.69 o 
   2   1  19     1268.79     1333.03     59.08 o 
   3   1  19      894.01      915.95     49.75 o 
   4   1  19     1356.62     1376.21     63.74 o 
   5   1  19       28.32       48.22     43.88 o 
   6   1  19     1700.43     1573.59     61.12 o 
   7   1  19      147.35       96.98     56.49 o 
   8   1  19        0.13       -4.87     44.30 o 
   9   1  19      408.53      452.72     51.07 o 
  10   1  19        0.01       71.27     58.62 o 
  11   1  19      364.12      431.33     57.88 o 
  12   1  19      302.52      299.28     66.96 o 
  13   1  19        1.27       39.47     55.05 o 
  14   1  19       13.81       10.92     65.20 o 
   0   2  19      581.31      586.03     52.07 o 
   1   2  19      798.36      740.13     45.04 o 
   2   2  19     1400.11     1393.03     48.88 o 
   3   2  19       36.42       45.99     41.99 o 
   4   2  19     1143.92     1188.77     52.44 o 
   5   2  19      303.37      285.54     46.95 o 
   6   2  19      296.40      275.69     41.63 o 
   7   2  19      249.67      186.73     57.61 o 
   8   2  19       56.39      129.27     55.44 o 
   9   2  19      319.66      308.82     60.12 o 
  10   2  19       81.20      131.13     60.15 o 
  11   2  19       26.59       20.16     64.41 o 
  12   2  19      136.63      134.15     51.02 o 
  13   2  19      130.35      161.04     69.91 o 
  14   2  19       15.85       58.15     55.32 o 
   1   3  19      165.05      158.75     34.66 o 
   2   3  19       34.72       36.64     36.14 o 
   3   3  19       25.32       26.56     29.79 o 
   4   3  19      423.39      379.19     34.72 o 
   5   3  19       14.22       16.35     37.44 o 
   6   3  19      140.83      174.79     37.01 o 
   7   3  19      148.20      158.69     49.70 o 
   8   3  19       11.97       14.22     43.14 o 
   9   3  19       16.25       30.92     44.08 o 
  10   3  19       12.38       24.57     46.38 o 
  11   3  19       29.97       53.01     50.26 o 
  12   3  19      155.32      161.70     57.46 o 
  13   3  19      435.96      507.23     59.70 o 
   0   4  19      563.98      600.28     62.61 o 
   1   4  19      662.42      618.76     43.34 o 
   2   4  19       90.21       70.18     35.59 o 
   3   4  19     1408.14     1343.53     52.37 o 
   4   4  19       97.97       90.06     38.56 o 
   5   4  19      197.36      194.77     44.79 o 
   6   4  19      453.88      470.04     40.50 o 
   7   4  19       25.06       58.33     33.42 o 
   8   4  19       74.16       74.48     43.95 o 
   9   4  19        3.59       -3.15     47.56 o 
  10   4  19        7.50       13.36     52.91 o 
  11   4  19        0.00       46.01     47.03 o 
  12   4  19        1.29       34.73     50.05 o 
   1   5  19       87.78       96.13     40.45 o 
   2   5  19      204.10      198.61     37.75 o 
   3   5  19      121.31      107.53     43.40 o 
   4   5  19       23.56       31.35     43.48 o 
   5   5  19      223.83      220.99     40.74 o 
   6   5  19       77.29       71.76     39.61 o 
   7   5  19        5.18       24.41     48.73 o 
   8   5  19        3.26       15.52     43.13 o 
   9   5  19        2.84       38.88     57.67 o 
  10   5  19        2.90       22.73     40.74 o 
  11   5  19        1.44       39.15     41.49 o 
   0   6  19      470.52      308.30     87.54 o 
   1   6  19      749.41      679.45     65.58 o 
   2   6  19      754.34      708.67     58.87 o 
   3   6  19        9.25        1.49     48.96 o 
   4   6  19      144.03      101.04     52.67 o 
   5   6  19       37.39       79.21     53.53 o 
   6   6  19       55.42       59.55     46.63 o 
   7   6  19      142.79      130.02     57.26 o 
   8   6  19      170.91      156.34     66.83 o 
   9   6  19       59.98      103.74     55.64 o 
   1   7  19        0.43       12.50     59.88 o 
   2   7  19        5.31       19.56     49.69 o 
   3   7  19      454.58      349.27     59.03 o 
   4   7  19       55.56       71.93     50.86 o 
   5   7  19      237.91      240.80     68.76 o 
   6   7  19       68.60      110.54     68.33 o 
   7   7  19      118.30      102.77     48.11 o 
   0   8  19      778.65      519.53     83.53 o 
   1   8  19       78.05       39.50     64.79 o 
   0   0  20     4361.46     4497.96    145.67 o 
   1   0  20      971.01      939.47     67.45 o 
   2   0  20       37.87       11.60     52.32 o 
   3   0  20      535.15      528.88     79.88 o 
   4   0  20     1246.05     1138.19     73.28 o 
   5   0  20     3615.73     3663.57    120.93 o 
   6   0  20       25.05       48.52     57.53 o 
   7   0  20       92.80       66.83     53.59 o 
   8   0  20        6.18       25.37     82.38 o 
   9   0  20       10.81      -29.77     85.36 o 
  10   0  20        3.19       60.73     92.57 o 
  11   0  20       13.51       23.29     66.23 o 
  12   0  20        9.57        5.21     68.76 o 
  13   0  20       62.60       57.45     68.32 o 
   1   1  20       57.06       44.04     38.75 o 
   2   1  20      186.00      186.15     41.83 o 
   3   1  20     1632.59     1480.03     61.63 o 
   4   1  20      117.28      136.71     53.92 o 
   5   1  20      356.59      400.06     49.93 o 
   6   1  20      270.49      246.86     42.31 o 
   7   1  20        5.02       20.79     45.83 o 
   8   1  20       88.69      123.42     47.44 o 
   9   1  20       77.29      103.56     60.29 o 
  10   1  20       18.45       36.23     65.46 o 
  11   1  20        0.01      -13.24     54.57 o 
  12   1  20        4.53       34.21     55.73 o 
  13   1  20        0.02       -8.72     65.87 o 
   0   2  20       19.70        3.72     72.78 o 
   1   2  20     1427.66     1395.70    102.92 o 
   2   2  20      174.35      180.51     50.18 o 
   3   2  20       23.74       43.06     35.26 o 
   4   2  20        0.84       40.44     48.61 o 
   5   2  20       99.70       88.90     46.87 o 
   6   2  20       73.41       33.95     47.32 o 
   7   2  20      167.94      193.35     58.21 o 
   8   2  20      168.39      278.25     60.81 o 
   9   2  20       67.30       56.83     66.04 o 
  10   2  20       17.13       22.81     50.65 o 
  11   2  20       63.57       75.65     65.37 o 
  12   2  20        0.89       48.67     50.30 o 
   1   3  20      402.22      390.20     41.68 o 
   2   3  20       27.70       23.87     34.77 o 
   3   3  20       32.64       21.56     38.17 o 
   4   3  20       37.19       53.33     37.57 o 
   5   3  20      205.56      198.25     43.08 o 
   6   3  20        3.96       25.67     50.75 o 
   7   3  20      114.83      101.88     50.10 o 
   8   3  20      305.72      287.00     49.62 o 
   9   3  20      418.01      419.24     51.86 o 
  10   3  20        0.15        8.37     49.95 o 
  11   3  20        5.90       40.38     56.09 o 
  12   3  20       57.75       90.02     56.03 o 
   0   4  20      425.25      363.06     57.46 o 
   1   4  20       29.02       32.73     40.65 o 
   2   4  20       28.06       61.19     42.13 o 
   3   4  20       33.50       18.41     40.92 o 
   4   4  20        0.58       31.25     37.36 o 
   5   4  20      330.99      345.33     48.55 o 
   6   4  20      183.22      124.14     53.91 o 
   7   4  20      164.36      145.57     38.64 o 
   8   4  20      303.98      315.18     50.23 o 
   9   4  20       52.63       71.96     43.50 o 
  10   4  20        4.36       24.55     57.98 o 
  11   4  20       53.01       66.20     50.38 o 
   1   5  20      112.86      129.56     43.79 o 
   2   5  20       14.87       30.98     41.23 o 
   3   5  20      193.00      186.58     42.57 o 
   4   5  20      146.26      155.05     43.47 o 
   5   5  20        4.52       15.97     39.70 o 
   6   5  20      174.39      215.58     50.53 o 
   7   5  20       28.21       42.35     40.73 o 
   8   5  20       68.67       93.01     52.47 o 
   9   5  20       46.46       36.64     41.69 o 
   0   6  20      774.74      745.17     97.30 o 
   1   6  20       16.23       -0.22     58.11 o 
   2   6  20        6.64       34.15     41.80 o 
   3   6  20      183.56      184.12     50.80 o 
   4   6  20      103.18       84.83     47.54 o 
   5   6  20       17.24      -26.67     54.83 o 
   6   6  20      101.81       95.93     51.05 o 
   7   6  20        1.18       16.10     40.91 o 
   1   7  20       91.54      104.24     62.86 o 
   2   7  20      775.68      798.81    124.17 o 
   3   7  20       26.34       42.98     65.19 o 
   4   7  20      208.92      166.79     58.33 o 
   1   1  21       33.41       42.71     44.67 o 
   2   1  21        4.06       30.29     40.37 o 
   3   1  21      110.12       74.69     39.64 o 
   4   1  21      124.18      151.33     58.22 o 
   5   1  21       76.58       74.37     41.13 o 
   6   1  21      554.40      469.96     52.86 o 
   7   1  21       48.02       -4.59     56.46 o 
   8   1  21       14.70       10.86     59.09 o 
   9   1  21      280.43      253.95     51.75 o 
  10   1  21      267.49      285.36     49.69 o 
  11   1  21       45.13      107.77     66.20 o 
   0   2  21      337.34      446.95    105.54 o 
   1   2  21       96.26      122.68     58.34 o 
   2   2  21       66.22       87.63     50.37 o 
   3   2  21      679.91      705.52     51.38 o 
   4   2  21        2.47      -25.23     44.35 o 
   5   2  21       55.19       59.82     42.17 o 
   6   2  21       21.36      -11.80     58.01 o 
   7   2  21      309.67      316.48     54.98 o 
   8   2  21     1060.03     1062.91     70.31 o 
   9   2  21      676.16      680.75     55.68 o 
  10   2  21       80.81       75.19     71.92 o 
  11   2  21        0.11       27.28     51.83 o 
   1   3  21      256.45      234.00     40.98 o 
   2   3  21       38.80       50.82     43.32 o 
   3   3  21      174.99      174.30     36.97 o 
   4   3  21       40.18       58.92     44.14 o 
   5   3  21        0.04       35.99     48.81 o 
   6   3  21        0.01       25.15     42.66 o 
   7   3  21        1.59       37.38     50.93 o 
   8   3  21      359.60      349.81     49.46 o 
   9   3  21      802.66      696.35     59.96 o 
  10   3  21      232.68      221.02     54.49 o 
   0   4  21       21.60       21.10     57.91 o 
   1   4  21        3.08       42.76     44.12 o 
   2   4  21      141.24      142.45     40.89 o 
   3   4  21        1.23       14.01     37.89 o 
   4   4  21      100.71       85.43     45.59 o 
   5   4  21      345.65      364.56     45.14 o 
   6   4  21      405.15      416.24     47.61 o 
   7   4  21       35.35       30.03     46.57 o 
   8   4  21       38.34       56.55     42.72 o 
   9   4  21       30.83       47.03     44.53 o 
   1   5  21      219.47      241.82     44.84 o 
   2   5  21      143.23      167.30     40.61 o 
   3   5  21      167.84      180.68     43.57 o 
   4   5  21        8.82       29.78     44.71 o 
   5   5  21      103.74       82.35     42.74 o 
   6   5  21       12.47       16.33     49.94 o 
   7   5  21       10.18       17.86     45.42 o 
   8   5  21        0.61       26.23     53.62 o 
   0   6  21        3.61       29.96     61.38 o 
   1   6  21        0.08        3.58     39.59 o 
   2   6  21      136.52      113.23     37.67 o 
   3   6  21       15.58       39.77     44.58 o 
   4   6  21        3.61       -4.81     42.31 o 
   5   6  21       33.71       45.52     48.48 o 
   0   0  22      181.00      188.66     67.58 o 
   1   0  22      132.88      144.19     64.26 o 
   2   0  22       20.88       27.16     84.91 o 
   3   0  22       97.26      117.73     87.29 o 
   4   0  22       15.91       78.44     85.36 o 
   5   0  22        6.84       71.07     83.80 o 
   6   0  22        1.05        5.36     79.48 o 
   7   0  22      427.71      395.53     85.44 o 
   8   0  22      157.44       85.14     83.95 o 
   9   0  22       48.84       28.65     62.89 o 
  10   0  22       54.94      121.30     87.52 o 
   1   1  22      177.18      165.63     47.69 o 
   2   1  22       49.66       53.87     46.11 o 
   3   1  22       35.23       53.97     60.77 o 
   4   1  22      251.68      322.65     65.04 o 
   5   1  22        1.82        3.00     46.67 o 
   6   1  22       69.60       79.11     41.43 o 
   7   1  22        0.84      -31.85     45.81 o 
   8   1  22       40.04       53.04     59.71 o 
   9   1  22       52.21       26.78     44.97 o 
  10   1  22       91.78      117.17     65.89 o 
   0   2  22       73.82       81.64     84.54 o 
   1   2  22        3.43       16.43     58.46 o 
   2   2  22       29.69        4.23     43.81 o 
   3   2  22       93.40      110.26     54.37 o 
   4   2  22      204.57      222.60     53.22 o 
   5   2  22       44.29       15.18     58.63 o 
   6   2  22       43.43       86.87     58.50 o 
   7   2  22       28.62       46.35     45.95 o 
   8   2  22        2.12       10.92     50.57 o 
   9   2  22        7.60       66.66     46.41 o 
   1   3  22        6.24       29.99     43.20 o 
   2   3  22       11.95       10.18     50.45 o 
   3   3  22        0.41       17.68     53.84 o 
   4   3  22      108.76      127.08     54.00 o 
   5   3  22       77.01       90.28     51.81 o 
   6   3  22      116.17       83.37     51.61 o 
   7   3  22      209.47      188.40     61.56 o 
   8   3  22        0.85      -16.54     50.26 o 
   9   3  22       26.03       45.40     54.04 o 
   0   4  22       68.22      108.35     63.77 o 
   1   4  22        0.37        3.46     42.82 o 
   2   4  22      158.44      154.33     41.31 o 
   3   4  22      190.66      204.63     41.76 o 
   4   4  22        4.13       10.88     44.68 o 
   5   4  22       42.93       16.46     48.12 o 
   6   4  22       31.59       64.78     61.51 o 
   7   4  22       30.34       52.95     62.58 o 
   1   5  22       60.49       58.37     45.89 o 
   2   5  22       19.77       39.59     46.71 o 
   3   5  22       97.99      135.25     46.10 o 
   4   5  22       21.58       47.20     42.60 o 
   5   5  22       84.71       69.12     47.56 o 
   1   1  23        0.89       28.55     50.87 o 
   2   1  23        8.89       16.60     51.20 o 
   3   1  23       95.65      100.08     51.32 o 
   4   1  23      185.61      147.76     61.44 o 
   5   1  23       15.34       14.62     40.42 o 
   6   1  23      323.56      314.65     64.71 o 
   7   1  23        1.65        6.04     49.30 o 
   8   1  23       78.52       83.88     60.35 o 
   0   2  23       84.59       66.08     90.27 o 
   1   2  23        0.39       29.46     67.45 o 
   2   2  23       43.78       48.74     66.97 o 
   3   2  23      150.71      175.81     55.79 o 
   4   2  23      242.39      200.38     63.44 o 
   5   2  23        0.03       18.63     60.75 o 
   6   2  23        3.10      -37.02     57.27 o 
   7   2  23       70.35      116.33     62.41 o 
   1   3  23       21.88       19.08     60.99 o 
   2   3  23       31.84       32.07     66.34 o 
   3   3  23       43.58       32.47     67.24 o 
   4   3  23       43.53       74.78     56.98 o 
   5   3  23        1.56       49.18     61.50 o 
   6   3  23      341.22      300.81     57.01 o 
   0   4  23      152.31      123.46     64.31 o 
   1   4  23       17.30       31.13     44.41 o 
   2   4  23       12.10       34.09     42.23 o 
   3   4  23       52.35       48.54     48.64 o 
   4   4  23      169.82      104.07     43.79 o 
   0   0  24      248.97      202.06     93.85 o 
   1   0  24      143.03       96.37     90.87 o 
   2   0  24      158.37      219.76     93.63 o 
   3   0  24       43.53       75.90     65.04 o 
   4   0  24      196.12      195.13     69.66 o 
   5   0  24       98.88      133.29     96.89 o 
   6   0  24      359.21      398.94     72.12 o 
   1   1  24        0.88       21.68     64.07 o 
   2   1  24      106.88      108.64     64.24 o 
   3   1  24      112.20      103.50     62.95 o 
   4   1  24       28.40       90.77     65.27 o 
   5   1  24      104.83      130.42     54.78 o 
   0   2  24       27.95        9.08     89.75 o 
   1   2  24        1.36       36.16     71.53 o 
   2   2  24       36.99       48.70     69.43 o 
   3   2  24       53.22       31.40     55.85 o 
   4   2  24        1.61       22.25     49.85 o 
   5   2  24        1.61       -4.48     64.14 o 
   1   3  24      159.06      147.47     72.97 o 
   2   3  24       41.82       45.80     66.14 o 
   3   3  24       42.91       40.76     72.10 o 
                                                 
